# Supplementary material for: Identification of the factor XII contact activation site enables sensitive coagulation diagnostics
Source: Nat Commun. 2021 Sep 22;12:5596. doi: 10.1038/s41467-021-25888-7 (PMC8458485; doi:10.1038/s41467-021-25888-7)
Supplement: Supplementary file 4 — Source Data [file 41467_2021_25888_MOESM4_ESM.zip]

Archive with 100 entries (92 files):
- SOURCE DATA/
- __MACOSX/._SOURCE DATA
- SOURCE DATA/.DS_Store
- __MACOSX/SOURCE DATA/._.DS_Store
- SOURCE DATA/Supplementary Information/
- __MACOSX/SOURCE DATA/._Supplementary Information
- SOURCE DATA/Main Manuscript/
- __MACOSX/SOURCE DATA/._Main Manuscript
- SOURCE DATA/Supplementary Information/Source Data Supplementary Figure 1A.pptx
- __MACOSX/SOURCE DATA/Supplementary Information/._Source Data Supplementary Figure 1A.pptx
- SOURCE DATA/Supplementary Information/Source Data Supplementary Figure 4.xlsx
- __MACOSX/SOURCE DATA/Supplementary Information/._Source Data Supplementary Figure 4.xlsx
- SOURCE DATA/Supplementary Information/Source Data Supplementary Figure 8.xlsx
- __MACOSX/SOURCE DATA/Supplementary Information/._Source Data Supplementary Figure 8.xlsx
- SOURCE DATA/Supplementary Information/Source Data Supplementary Figure 7.pptx
- __MACOSX/SOURCE DATA/Supplementary Information/._Source Data Supplementary Figure 7.pptx
- SOURCE DATA/Supplementary Information/Source Data Supplementary Figure 2.xlsx
- __MACOSX/SOURCE DATA/Supplementary Information/._Source Data Supplementary Figure 2.xlsx
- SOURCE DATA/Supplementary Information/Source Data Supplementary Figure 3.xlsx
- __MACOSX/SOURCE DATA/Supplementary Information/._Source Data Supplementary Figure 3.xlsx
- SOURCE DATA/Supplementary Information/Source Data Supplementary Figure 6.xlsx
- __MACOSX/SOURCE DATA/Supplementary Information/._Source Data Supplementary Figure 6.xlsx
- SOURCE DATA/Supplementary Information/Source Data Supplementary Figure 5.pptx
- __MACOSX/SOURCE DATA/Supplementary Information/._Source Data Supplementary Figure 5.pptx
- SOURCE DATA/Supplementary Information/Source Data Supplementary Figure 1B.pptx
- __MACOSX/SOURCE DATA/Supplementary Information/._Source Data Supplementary Figure 1B.pptx
- SOURCE DATA/Supplementary Information/Source Data Supplementary Figure 1CD.xlsx
- __MACOSX/SOURCE DATA/Supplementary Information/._Source Data Supplementary Figure 1CD.xlsx
- SOURCE DATA/Main Manuscript/Source Data 4CDE_ETP_ELISA.xlsx
- __MACOSX/SOURCE DATA/Main Manuscript/._Source Data 4CDE_ETP_ELISA.xlsx
- SOURCE DATA/Main Manuscript/Source Data 7ACDEFDHIJ_monoclonalAB.xlsx
- __MACOSX/SOURCE DATA/Main Manuscript/._Source Data 7ACDEFDHIJ_monoclonalAB.xlsx
- SOURCE DATA/Main Manuscript/.DS_Store
- __MACOSX/SOURCE DATA/Main Manuscript/._.DS_Store
- SOURCE DATA/Main Manuscript/Source Data 4B_recFragments_western blot.pptx
- __MACOSX/SOURCE DATA/Main Manuscript/._Source Data 4B_recFragments_western blot.pptx
- SOURCE DATA/Main Manuscript/Source Data 1C_extraExpression western blot.pptx
- __MACOSX/SOURCE DATA/Main Manuscript/._Source Data 1C_extraExpression western blot.pptx
- SOURCE DATA/Main Manuscript/Source Data 4F_Pullodown_western blot.pptx
- __MACOSX/SOURCE DATA/Main Manuscript/._Source Data 4F_Pullodown_western blot.pptx
- SOURCE DATA/Main Manuscript/Source data 5BCD_thrombosis.xlsx
- __MACOSX/SOURCE DATA/Main Manuscript/._Source data 5BCD_thrombosis.xlsx
- SOURCE DATA/Main Manuscript/Source Data 1B_intrExpression western blot.pptx
- __MACOSX/SOURCE DATA/Main Manuscript/._Source Data 1B_intrExpression western blot.pptx
- SOURCE DATA/Main Manuscript/Source Data 3IJ_chromogenicAssay.xlsx
- __MACOSX/SOURCE DATA/Main Manuscript/._Source Data 3IJ_chromogenicAssay.xlsx
- SOURCE DATA/Main Manuscript/Source Data 5A_Thrombosis_microscopeimages/
- __MACOSX/SOURCE DATA/Main Manuscript/._Source Data 5A_Thrombosis_microscopeimages
- SOURCE DATA/Main Manuscript/Source Data 2_CoagulationAssays.xlsx
- __MACOSX/SOURCE DATA/Main Manuscript/._Source Data 2_CoagulationAssays.xlsx
- SOURCE DATA/Main Manuscript/Source Data 8_coagulationAssays.xlsx
- __MACOSX/SOURCE DATA/Main Manuscript/._Source Data 8_coagulationAssays.xlsx
- SOURCE DATA/Main Manuscript/Source Data 7B_ABclones_western blot.pptx
- __MACOSX/SOURCE DATA/Main Manuscript/._Source Data 7B_ABclones_western blot.pptx
- SOURCE DATA/Main Manuscript/Source Data 3ABCDEFGH_cleavage western blot.pptx
- __MACOSX/SOURCE DATA/Main Manuscript/._Source Data 3ABCDEFGH_cleavage western blot.pptx
- SOURCE DATA/Main Manuscript/Source Data 6BCDE_polyclonalAB.xlsx
- __MACOSX/SOURCE DATA/Main Manuscript/._Source Data 6BCDE_polyclonalAB.xlsx
- SOURCE DATA/Main Manuscript/Source Data 5A_Thrombosis_microscopeimages/.DS_Store
- __MACOSX/SOURCE DATA/Main Manuscript/Source Data 5A_Thrombosis_microscopeimages/._.DS_Store
- SOURCE DATA/Main Manuscript/Source Data 5A_Thrombosis_microscopeimages/FXII/
- __MACOSX/SOURCE DATA/Main Manuscript/Source Data 5A_Thrombosis_microscopeimages/._FXII
- SOURCE DATA/Main Manuscript/Source Data 5A_Thrombosis_microscopeimages/FXII+FXIIwt/
- __MACOSX/SOURCE DATA/Main Manuscript/Source Data 5A_Thrombosis_microscopeimages/._FXII+FXIIwt
- SOURCE DATA/Main Manuscript/Source Data 5A_Thrombosis_microscopeimages/FXII+FXIImut/
- __MACOSX/SOURCE DATA/Main Manuscript/Source Data 5A_Thrombosis_microscopeimages/._FXII+FXIImut
- SOURCE DATA/Main Manuscript/Source Data 5A_Thrombosis_microscopeimages/WT/
- __MACOSX/SOURCE DATA/Main Manuscript/Source Data 5A_Thrombosis_microscopeimages/._WT
- SOURCE DATA/Main Manuscript/Source Data 5A_Thrombosis_microscopeimages/FXII/FXII_40min.jpg
- __MACOSX/SOURCE DATA/Main Manuscript/Source Data 5A_Thrombosis_microscopeimages/FXII/._FXII_40min.jpg
- SOURCE DATA/Main Manuscript/Source Data 5A_Thrombosis_microscopeimages/FXII/FXII_20min.jpg
- __MACOSX/SOURCE DATA/Main Manuscript/Source Data 5A_Thrombosis_microscopeimages/FXII/._FXII_20min.jpg
- SOURCE DATA/Main Manuscript/Source Data 5A_Thrombosis_microscopeimages/FXII/FXII_0min.jpg
- __MACOSX/SOURCE DATA/Main Manuscript/Source Data 5A_Thrombosis_microscopeimages/FXII/._FXII_0min.jpg
- SOURCE DATA/Main Manuscript/Source Data 5A_Thrombosis_microscopeimages/FXII/FXII_10min.jpg
- __MACOSX/SOURCE DATA/Main Manuscript/Source Data 5A_Thrombosis_microscopeimages/FXII/._FXII_10min.jpg
- SOURCE DATA/Main Manuscript/Source Data 5A_Thrombosis_microscopeimages/FXII+FXIIwt/FXII+FXIIwt_40min.jpg
- __MACOSX/SOURCE DATA/Main Manuscript/Source Data 5A_Thrombosis_microscopeimages/FXII+FXIIwt/._FXII+FXIIwt_40min.jpg
- SOURCE DATA/Main Manuscript/Source Data 5A_Thrombosis_microscopeimages/FXII+FXIIwt/FXII+FXIIwt_0min.jpg
- __MACOSX/SOURCE DATA/Main Manuscript/Source Data 5A_Thrombosis_microscopeimages/FXII+FXIIwt/._FXII+FXIIwt_0min.jpg
- SOURCE DATA/Main Manuscript/Source Data 5A_Thrombosis_microscopeimages/FXII+FXIIwt/FXII+FXIIwt_20min.jpg
- __MACOSX/SOURCE DATA/Main Manuscript/Source Data 5A_Thrombosis_microscopeimages/FXII+FXIIwt/._FXII+FXIIwt_20min.jpg
- SOURCE DATA/Main Manuscript/Source Data 5A_Thrombosis_microscopeimages/FXII+FXIIwt/FXII+FXIIwt_10min.jpg
- __MACOSX/SOURCE DATA/Main Manuscript/Source Data 5A_Thrombosis_microscopeimages/FXII+FXIIwt/._FXII+FXIIwt_10min.jpg
- SOURCE DATA/Main Manuscript/Source Data 5A_Thrombosis_microscopeimages/FXII+FXIImut/FXII+FXIImut_40min.jpg
- __MACOSX/SOURCE DATA/Main Manuscript/Source Data 5A_Thrombosis_microscopeimages/FXII+FXIImut/._FXII+FXIImut_40min.jpg
- SOURCE DATA/Main Manuscript/Source Data 5A_Thrombosis_microscopeimages/FXII+FXIImut/FXII+FXIImut_20min.jpg
- __MACOSX/SOURCE DATA/Main Manuscript/Source Data 5A_Thrombosis_microscopeimages/FXII+FXIImut/._FXII+FXIImut_20min.jpg
- SOURCE DATA/Main Manuscript/Source Data 5A_Thrombosis_microscopeimages/FXII+FXIImut/FXII+FXIImut_10min.jpg
- __MACOSX/SOURCE DATA/Main Manuscript/Source Data 5A_Thrombosis_microscopeimages/FXII+FXIImut/._FXII+FXIImut_10min.jpg
- SOURCE DATA/Main Manuscript/Source Data 5A_Thrombosis_microscopeimages/FXII+FXIImut/FXII+FXIImut_0min.jpg
- __MACOSX/SOURCE DATA/Main Manuscript/Source Data 5A_Thrombosis_microscopeimages/FXII+FXIImut/._FXII+FXIImut_0min.jpg
- SOURCE DATA/Main Manuscript/Source Data 5A_Thrombosis_microscopeimages/WT/WT_40min.jpg
- __MACOSX/SOURCE DATA/Main Manuscript/Source Data 5A_Thrombosis_microscopeimages/WT/._WT_40min.jpg
- SOURCE DATA/Main Manuscript/Source Data 5A_Thrombosis_microscopeimages/WT/WT_0min.jpg
- __MACOSX/SOURCE DATA/Main Manuscript/Source Data 5A_Thrombosis_microscopeimages/WT/._WT_0min.jpg
- SOURCE DATA/Main Manuscript/Source Data 5A_Thrombosis_microscopeimages/WT/WT_20min.jpg
- __MACOSX/SOURCE DATA/Main Manuscript/Source Data 5A_Thrombosis_microscopeimages/WT/._WT_20min.jpg
- SOURCE DATA/Main Manuscript/Source Data 5A_Thrombosis_microscopeimages/WT/WT_10min.jpg
- __MACOSX/SOURCE DATA/Main Manuscript/Source Data 5A_Thrombosis_microscopeimages/WT/._WT_10min.jpg
