# Supplementary material for: Identification of the factor XII contact activation site enables sensitive coagulation diagnostics
Source: Nat Commun. 2021 Sep 22;12:5596. doi: 10.1038/s41467-021-25888-7 (PMC8458485; doi:10.1038/s41467-021-25888-7)
Supplement: Supplementary file 4 — Source Data [file 41467_2021_25888_MOESM4_ESM.zip › SOURCE DATA/Supplementary Information/Source Data Supplementary Figure 4.xlsx]

## Sheet: Fig S4A
	WT	F12-/-	F12-/-+ FXII_fl	F12-/-+FXII_ΔPR-III
	19	35		35
	30	35	25	35
	16	35	17	35
	9	35	16	35
	16	35	15	25
	11		9	35

## Sheet: Fig S4B
	bleeding time
	WT + MBP	WT + MBP-PR-III	F12-/- + MBP	F12-/- + MBP-PR-III
	220	142	135	224
	144	282	161	292
	200	228	240	99
	123	166	147	212
	195	151	247	155

## Sheet: Fig S4C
	bleeding absorbance
	WT + MBP	WT + MBP-PR-III	F12-/- + MBP	F12-/- + MBP-PR-III
	0.13505	0.10135	0.21005	0.2149
	0.16715	0.1051	0.13485	0.30225
	0.22145	0.3424	0.1875	0.1853
	0.1643	0.30185	0.09865	0.12285
	0.1895	0.1985	0.13885	0.1289
