# Supplementary material for: Identification of the factor XII contact activation site enables sensitive coagulation diagnostics
Source: Nat Commun. 2021 Sep 22;12:5596. doi: 10.1038/s41467-021-25888-7 (PMC8458485; doi:10.1038/s41467-021-25888-7)
Supplement: Supplementary file 4 — Source Data [file 41467_2021_25888_MOESM4_ESM.zip › SOURCE DATA/Supplementary Information/Source Data Supplementary Figure 8.xlsx]

## Sheet: Fig S8
	Heparin-Conc	PTT-Pathromtin	PTT-Automate	PTT-CK-PREST
	0.07	32.2	48.6	32
	0.09	31.3	41.9	29.1
	0.1	31.6	41.9	30
	0.09	34.7	47.1	31.6
	0.06	40.9	51.5	32.7
	0.12	45.3	63.8	41.9
	0.17	60.1	84.7	45.6
		53.8	72.7	44.9
	0.14	42.2	46.8	38.9
	0.12	49.3	57.6	37.4
	0.3	53.3	61.3	47
	0.25	55.7	79.3	45
	0	32.4	46.5	32.4
	0.11	43.3	53.2	36.9
	0.1	57.8	66.5	55.9
	0.1	32.3	44.9	30
	0.21	65.6	69.9	40.7
	0.11	50.3	53.4	36.5
	0.11	44.9	60.9	36.2
	0.1	43.1	51.9	39.9
	0.01	31.6	47.8	31.4
	0	51.8	99.6	57
	0.06	56.5	57.7	44.2
	0.1	32.6	44.8	32.8
	0.01	34.6	55.1	37.4
	0.09	36.1	54.8	35.6
	0	40.2	51.7	40.5
	0.06	37.8	50.6	37.7
	0.04	45.8	62.9	40.4
	0.17	73.8	111	49.6
	0.17	83.3	122.6	82.7
	0	40.6	55.7	43.7
	0.03	36.8	56	37.5
	0.12	33.5	44.5	32
	0.13	57	91.3	47.4
	0.04	39.4	59.5	39.5
	0	42.8	61.5	46
	0.12	34.9	48.4	33.7
	0.01	55	78	48.4
	0.07	51.7	72.1	50.5
	0.12	43.4	54.3	37.6
	0.05	34.3	49.8	30.5
	0.1	40.5	59.7	37.9
	0.02	29.4	39.3	30.9
	0.14	46.9	61.8	40.6
		48.2	61.9	42.6
		73.1	94.5	54.7
		48.8	63.6	46.8
		52.2	75.3	45.7
		36.6	41.9	32.6
		68.6	74.8	66.7
		64.4	112.1	60.7
		38.8	55.7	35.8
			48.2	34.1
			46	31.2
	0	38.5	53.6	36.6
		70.6	93.8	52.9
		58.2	98.5	54.5
		39.9	55.2	40.1
		56.8	80.5	57.6
		83.6	138.6	116.1
		80	77.6	74
		69.3	63.9	42.5
		35.9	46.6	35.9
	0.13	35.4	40.9	31.9
	0.02	34.7	43.1	30.8
	0.11	70	93.9	67.8
	0.02	64	78.4	70.2
	0	32.7	48.7	32.8
	0.08	46.6	49	37.3
	0.41	44.1	60.4	40.1
	0.06	45.5	46.9	43.6
	0.19	41.8	48.8	35
	0.12	35.7	44.5	32.6
	0.08	33.6	37.6	30.3
	0.22	70.7	78.7	50.3
	0.42	43.6	55.1	38.5
	0.1	30.5	40.5	30.1
	0.11	33.6	42.8
	0.63	62.6	126
	0.12	57.4	77.8
	0.09	68.1	101.7
	0	40.4	63.3
	0.13	38.6	46.9
	0	29.7	40.3
	0.1	29.5	38
	0	40.2	64.7
	0	37.5	62.6
	0.04	57.1	72.4
	0.14	41.1	68.4
	0.09	38.3	58.8
	0	30	35.5
	0.04	34.7	51.3
	0.05	27.4	34.6
	0	35.5	44.3
	0.03	35.4	39.5
	0.15	42.5	51.9
	0	32.6	44.4
	0.36	60.4	83.1
	0.07	54.4	75.6
	0.1	37.6	49.3
	0.1	42.5	69.5
	0.01	34.7	64.4
	0	36.3	58.5
	0.11	52.6	62.9
	0.36	41.1	53.3
	0.34	72	89.3
	0.31	114	134.9
	0.36	31.1	45.5
	0.29	63.7	97.4
	0.13	60.2	77.4
	0.04	58	78.4
	0	46.8	51.3
	0	37.2	60.9
	0.13	55.8	108.7
	0.12	43.4	58.1
	0.44	109.6	130.2
	0	31.3	39.8
	0.07	31.7	42.8
	0.1	39.8	49.4
	0.08	41.7	53.1
	0.25	70.7	76
