# Supplementary material for: Identification of the factor XII contact activation site enables sensitive coagulation diagnostics
Source: Nat Commun. 2021 Sep 22;12:5596. doi: 10.1038/s41467-021-25888-7 (PMC8458485; doi:10.1038/s41467-021-25888-7)
Supplement: Supplementary file 4 — Source Data [file 41467_2021_25888_MOESM4_ESM.zip › SOURCE DATA/Supplementary Information/Source Data Supplementary Figure 2.xlsx]

## Sheet: Fig S2A
	FXII_fl			polyP (E.coli) + FXII_fl			FXII_ΔPR-III			polyP (E.coli) + FXII_ΔPR-III
	Mean	SD	N	Mean	SD	N	Mean	SD	N	Mean	SD	N
	72.23	12.43	2	303.3	10.95	2	44.78	15.11	2	78.11	0.83	2

## Sheet: Fig S2B
		FXII_fl		FXII_ΔPR-III		FXII_fl + polyP (E.coli)		FXII_ΔPR-III + polyP (E.coli)
	time	Mean	N	Mean	N	Mean	N	Mean	N
	0.67	0.19	2	0.39	2	-0.28	2	-0.53	2
	1	-0.02	2	0.18	2	0.01	2	-0.24	2
	1.33	-0.02	2	-0.03	2	-0.28	2	0.33	2
	1.67	0.19	2	0.18	2	-0.28	2	0.61	2
	2	-0.02	2	0.38	2	-0.28	2	0.32	2
	2.33	-0.02	2	0.17	2	-0.13	2	0.03	2
	2.67	0.19	2	0.16	2	0.29	2	-0.26	2
	3	0.09	2	0.18	2	-0.27	2	0.03	2
	3.33	-0.01	2	0.08	2	-0.27	2	0.03	2
	3.67	0.09	2	0.08	2	0.01	2	0.31	2
	4	0.09	2	0.18	2	-0.13	2	0.03	2
	4.33	0.09	2	0.18	2	0.3	2	-0.26	2
	4.67	0.09	2	0.18	2	-0.27	2	0.31	2
	5	-0.12	2	0.18	2	-0.7	2	0.31	2
	5.33	0.19	2	0.28	2	-0.27	2	0.31	2
	5.67	0.19	2	0.49	2	0.16	2	0.02	2
	6	-0.02	2	0.17	2	0.3	2	-0.27	2
	6.33	0.19	2	-0.04	2	0.16	2	0.02	2
	6.67	0.19	2	0.28	2	-0.27	2	0.59	2
	7	-0.02	2	0.38	2	-0.27	2	0.01	2
	7.33	0.18	2	0.37	2	-0.12	2	-0.14	2
	7.67	0.18	2	0.16	2	0.02	2	0.29	2
	8	0.08	2	0.16	2	0.3	2	-0.28	2
	8.33	0.07	2	0.37	2	-0.27	2	-0.13	2
	8.67	-0.03	2	0.26	2	-0.41	2	0.01	2
	9	0.18	2	0.15	2	0.16	2	-0.13	2
	9.33	0.18	2	0.26	2	0.16	2	0.3	2
	9.67	-0.03	2	0.36	2	0.02	2	0.15	2
	10	0.07	2	0.36	2	0.16	2	0.15	2
	10.33	0.07	2	0.25	2	0.02	2	0.15	2
	10.67	0.17	2	0.25	2	-0.12	2	0	2
	11	0.28	2	0.25	2	0.02	2	0	2
	11.33	0.17	2	0.45	2	0.3	2	0	2
	11.67	0.06	2	0.45	2	0.16	2	0.14	2
	12	0.17	2	0.13	2	-0.27	2	-0.14	2
	12.33	0.27	2	0.24	2	-0.27	2	0	2
	12.67	-0.05	2	0.34	2	0.3	2	0.43	2
	13	0.16	2	0.13	2	0.3	2	0	2
	13.33	0.26	2	0.44	2	0.02	2	-0.14	2
	13.67	-0.05	2	0.54	2	0.16	2	0	2
	14	0.05	2	-0.09	2	0.16	2	0.14	2
	14.33	0.26	2	0.12	2	0.58	2	0.28	2
	14.67	0.15	2	0.33	2	0.15	2	0.42	2
	15	0.15	2	0.44	2	-0.28	2	0.13	2
	15.33	0.25	2	0.43	2	0.15	2	-0.16	2
	15.67	0.15	2	0.12	2	0.29	2	0.13	2
	16	0.04	2	0.33	2	0.43	2	-0.01	2
	16.33	0.04	2	0.32	2	0.15	2	0.27	2
	16.67	0.14	2	0.11	2	0.29	2	0.41	2
	17	0.14	2	0.32	2	0.43	2	-0.16	2
	17.33	0.04	2	0.22	2	0	2	0.26	2
	17.67	0.14	2	0.01	2	0.14	2	0.26	2
	18	0.24	2	0.32	2	0.85	2	0.12	2
	18.33	0.14	2	0.32	2	0.42	2	0.26	2
	18.67	0.13	2	0.42	2	0.13	2	0.11	2
	19	0.03	2	0.21	2	0.13	2	-0.03	2
	19.33	0.13	2	0.21	2	0.84	2	0.25	2
	19.67	0.34	2	0.52	2	1.11	2	0.39	2
	20	0.23	2	0.21	2	0.11	2	0.1	2
	20.33	0.02	2	0.21	2	-0.45	2	0.1	2
	20.67	0.02	2	0.31	2	-0.59	2	0.1	2
	21	0.44	2	0.21	2	0.12	2	-0.04	2
	21.33	0.33	2	0.2	2	0.26	2	0.24	2
	21.67	0.01	2	0.2	2	0.4	2	0.66	2
	22	0.22	2	0.31	2	0.54	2	-0.2	2
	22.33	0.11	2	0.41	2	0.25	2	-0.05	2
	22.67	0.01	2	0.2	2	0.82	2	0.52	2
	23	0.32	2	0.3	2	0.67	2	0.23	2
	23.33	0.11	2	0.3	2	0.95	2	0.08	2
	23.67	-0.1	2	0.2	2	1.51	2	0.22	2
	24	0.11	2	0.19	2	1.22	2	0.5	2
	24.33	0	2	0.3	2	1.78	2	0.21	2
	24.67	-0.1	2	0.41	2	1.9	2	0.21	2
	25	0	2	0.19	2	2.18	2	0.07	2
	25.33	0.31	2	0.3	2	2.44	2	-0.36	2
	25.67	0.21	2	0.4	2	2.29	2	-0.07	2
	26	0.2	2	0.19	2	2.98	2	0.5	2
	26.33	0.41	2	0.19	2	3.24	2	0.49	2
	26.67	-0.01	2	0.29	2	3.22	2	0.48	2
	27	-0.22	2	0.29	2	3.77	2	0.76	2
	27.33	-0.01	2	0.18	2	4.31	2	0.47	2
	27.67	0.09	2	0.18	2	4.28	2	0.46	2
	28	0.2	2	0.39	2	4.68	2	0.6	2
	28.33	0.2	2	0.28	2	5.64	2	0.59	2
	28.67	0.19	2	0.29	2	5.61	2	0.73	2
	29	0.19	2	0.39	2	6	2	1	2
	29.33	0.09	2	0.18	2	6.38	2	0.42	2
	29.67	0.09	2	0.18	2	6.77	2	0.27	2
	30	0.19	2	0.49	2	7.44	2	0.7	2
	30.33	0.19	2	0.48	2	7.25	2	0.55	2
	30.67	-0.02	2	0.38	2	7.77	2	0.82	2
	31	-0.13	2	0.48	2	8.29	2	0.67	2
	31.33	0.19	2	0.27	2	8.38	2	0.38	2
	31.67	0.29	2	0.37	2	9.04	2	0.94	2
	32	0.18	2	0.57	2	9.56	2	1.07	2
	32.33	0.07	2	0.57	2	9.21	2	0.63	2
	32.67	0.07	2	0.56	2	9.44	2	0.63	2
	33	0.28	2	0.56	2	10.68	2	0.62	2
	33.33	0.17	2	0.45	2	10.46	2	0.89	2
	33.67	0.07	2	0.55	2	10.69	2	0.74	2
	34	0.17	2	0.86	2	10.91	2	0.45	2
	34.33	0.38	2	0.75	2	8.82	2	0.73	2
	34.67	0.58	2	0.53	2	8.76	2	1	2
	35	0.37	2	0.74	2	10.73	2	1.13	2
	35.33	0.47	2	0.84	2	11.82	2	0.83	2
	35.67	0.67	2	0.73	2	11.75	2	0.4	2
	36	0.56	2	0.93	2	11.97	2	0.96	2
	36.33	0.45	2	1.03	2	12.19	2	0.95	2
	36.67	0.44	2	0.81	2	11.83	2	0.65	2
	37	0.75	2	0.81	2	12.05	2	1.64	2
	37.33	0.74	2	0.9	2	11.83	2	1.05	2
	37.67	0.63	2	1	2	11.9	2	0.33	2
	38	0.83	2	1.1	2	12.56	2	1.18	2
	38.33	0.71	2	0.99	2	11.47	2	1.3	2
	38.67	0.71	2	1.08	2	11.84	2	1	2
	39	1.12	2	0.87	2	12.35	2	1.28	2
	39.33	1.21	2	0.86	2	11.4	2	1.4	2
	39.67	1.09	2	1.38	2	11.92	2	1.24	2
	40	1.18	2	1.26	2	11.99	2	1.51	2
	40.33	1.59	2	1.15	2	11.93	2	1.5	2
	40.67	1.57	2	1.45	2	11.27	2	1.48	2
	41	1.66	2	1.55	2	11.2	2	1.17	2
	41.33	1.74	2	1.64	2	11.58	2	1.3	2
	41.67	1.83	2	1.52	2	11.07	2	1.71	2
	42	2.12	2	1.93	2	10.86	2	1.41	2
	42.33	2.2	2	1.92	2	10.94	2	-2.18	2
	42.67	2.39	2	1.38	2	10.43	2	-2.44	2
	43	2.57	2	1.68	2	10.37	2	1.3	2
	43.33	2.64	2	1.78	2	10.31	2	1.86	2
	43.67	2.93	2	1.87	2	9.81	2	1.69	2
	44	3	2	1.86	2	10.34	2	1.67	2
	44.33	2.97	2	2.05	2	9.84	2	1.51	2
	44.67	3.25	2	2.25	2	9.19	2	1.78	2
	45	3.43	2	2.02	2	9.73	2	2.04	2
	45.33	3.6	2	2.12	2	9.23	2	1.3	2
	45.67	3.45	2	2.1	2	8.43	2	1.57	2
	46	3.31	2	2.09	2	8.82	2	1.98	2
	46.33	3.8	2	2.18	2	9.07	2	1.81	2
	46.67	3.97	2	2.17	2	8.42	2	1.79	2
	47	3.61	2	1.84	2	8.52	2	1.77	2
	47.33	3.89	2	1.93	2	8.33	2	1.75	2
	47.67	3.84	2	2.14	2	7.53	2	2.01	2
	48	3.59	2	2.02	2	7.34	2	2.13	2
	48.33	4.08	2	2.11	2	7.44	2	1.82	2
	48.67	3.93	2	1.79	2	7.7	2	1.94	2
	49	3.89	2	1.78	2	6.91	2	1.92	2
	49.33	3.74	2	1.98	2	6.57	2	1.89	2
	49.67	3.7	2	1.97	2	7.28	2	2.15	2
	50	3.76	2	1.65	2	6.94	2	1.84	2
	50.33	3.72	2	1.54	2	6.75	2	1.82	2
	50.67	3.68	2	1.63	2	6.1	2	2.23	2
	51	3.32	2	1.52	2	6.37	2	2.2	2
	51.33	3.39	2	1.52	2	6.34	2	1.89	2
	51.67	3.46	2	1.41	2	5.7	2	1.86	2
	52	3.53	2	1.4	2	6.58	2	2.27	2
	52.33	3.28	2	1.29	2	5.77	2	2.24	2
	52.67	3.03	2	1.29	2	5.28	2	2.07	2
	53	3	2	1.39	2	5.11	2	2.05	2
	53.33	2.85	2	1.18	2	5.54	2	2.02	2
	53.67	2.93	2	0.86	2	4.74	2	2.14	2
	54	2.79	2	0.65	2	4.41	2	1.97	2
	54.33	2.55	2	1.07	2	5	2	2.24	2
	54.67	2.73	2	1.17	2	4.51	2	2.35	2
	55	2.49	2	1.18	2	4.94	2	1.6	2
	55.33	2.46	2	1.17	2	4.92	2	1.73	2
	55.67	2.22	2	0.75	2	4.74	2	2.14	2
	56	2.19	2	0.96	2	3.79	2	2.26	2
	56.33	2.38	2	0.75	2	3.31	2	2.23	2
	56.67	1.93	2	0.54	2	3.91	2	1.91	2
	57	2.01	2	0.96	2	4.35	2	1.75	2
	57.33	1.88	2	0.75	2	4.03	2	1.87	2
	57.67	1.76	2	0.43	2	2.93	2	2.42	2
	58	1.74	2	0.75	2	3.38	2	2.25	2
	58.33	1.72	2	0.65	2	3.98	2	1.94	2
	58.67	1.38	2	0.65	2	3.5	2	2.06	2
	59	1.47	2	0.76	2	2.86	2	2.03	2
	59.33	1.77	2	0.75	2	3.46	2	2.15	2
	59.67	1.65	2	0.76	2	3.74	2	1.98	2
	60	1.52	2	0.44	2	2.64	2	1.96	2
	60.33	1.4	2	0.44	2	2.79	2	2.22	2
	60.67	1.38	2	0.55	2	3.7	2	2.2	2
	61	0.72	2	0.55	2	3.52	2	2.02	2
	61.33	1.04	2	0.34	2	2.42	2	1.86	2
	61.67	1.45	2	0.67	2	1.63	2	1.69	2
	62	1.01	2	0.77	2	2.09	2	1.95	2
	62.33	1.1	2	0.46	2	2.86	2	1.79	2
	62.67	1.2	2	0.46	2	2.38	2	1.63	2
	63	0.97	2	0.03	2	2.36	2	1.6	2
	63.33	0.96	2	0.57	2	2.2	2	1.44	2
	63.67	0.3	2	0.89	2	2.5	2	2	2
	64	0.73	2	0.47	2	2.17	2	2.27	2
	64.33	1.15	2	0.25	2	1.39	2	1.8	2
	64.67	0.6	2	0.36	2	2.63	2	1.64	2
	65	0.7	2	0.9	2	2.62	2	1.76	2
	65.33	0.8	2	0.36	2	1.67	2	2.03	2
	65.67	0.69	2	0.47	2	1.82	2	1.58	2
	66	0.36	2	0.9	2	1.96	2	1.27	2
	66.33	0.35	2	0.9	2	1.02	2	1.83	2
	66.67	0.57	2	0.58	2	1.64	2	1.95	2
	67	0.56	2	0.26	2	2.87	2	1.21	2
	67.33	0.55	2	0.79	2	2.39	2	1.48	2
	67.67	0.44	2	0.47	2	1.6	2	2.04	2
	68	0.54	2	0.37	2	0.96	2	1.73	2
	68.33	0.54	2	0.69	2	1.43	2	1.56	2
	68.67	-0.01	2	0.9	2	2.05	2	0.96	2
	69	-0.01	2	0.58	2	1.41	2	0.95	2
	69.33	0.53	2	0.27	2	0.78	2	1.67	2
	69.67	0.64	2	0.7	2	1.72	2	1.5	2
	70	0.2	2	0.38	2	1.4	2	1.05	2
	70.33	-0.13	2	0.27	2	1.23	2	1.47	2
	70.67	0.09	2	0.7	2	1.53	2	1.31	2
	71	0.52	2	0.6	2	1.53	2	1.59	2
	71.33	0.08	2	0.49	2	2	2	1.42	2
	71.67	-0.03	2	0.6	2	0.57	2	0.82	2
	72	0.08	2	0.81	2	1.19	2	1.1	2
	72.33	0.41	2	0.81	2	1.66	2	1.09	2
	72.67	0.73	2	0.38	2	-0.08	2	1.23	2
	73	-0.04	2	0.39	2	0.71	2	1.21	2
	73.33	-0.14	2	0.71	2	1.5	2	1.19	2
	73.67	0.62	2	0.71	2	0.86	2	0.75	2
	74	0.28	2	1.03	2	1.02	2	0.59	2
	74.33	-0.48	2	0.49	2	1.18	2	1.46	2
	74.67	-0.25	2	0.07	2	0.7	2	1.59	2
	75	-0.03	2	0.5	2	0.06	2	0.99	2
	75.33	0.73	2	-0.03	2	0.53	2	0.53	2
	75.67	0.61	2	0.62	2	0.69	2	1.11	2
	76	-0.16	2	0.94	2	0.85	2	1.25	2
	76.33	0.06	2	0.72	2	1.16	2	0.79	2
	76.67	-0.26	2	0.73	2	0.05	2	0.49	2
	77	0.07	2	0.41	2	0.53	2	0.93	2
	77.33	0.28	2	0.83	2	0.84	2	0.92	2
	77.67	0.06	2	0.62	2	0.67	2	0.62	2
	78	0.17	2	0.51	2	0.36	2	0.9	2
	78.33	0.17	2	0.62	2	-0.27	2	0.89	2
	78.67	0.17	2	0.52	2	0.05	2	0.73	2
	79	-0.05	2	0.52	2	0.53	2	0.13	2
	79.33	-0.27	2	0.42	2	0.85	2	0.72	2
	79.67	-0.15	2	0.74	2	1	2	0.72	2
	80	0.28	2	0.42	2	-0.12	2	0.85	2
	80.33	0.06	2	0.21	2	-0.27	2	0.7	2
	80.67	-0.26	2	0.54	2	0.84	2	0.1	2
	81	0.07	2	1.18	2	-0.11	2	0.69	2
	81.33	0.07	2	1.92	2	0.21	2	0.09	2
	81.67	0.07	2	1.26	2	0.22	2	0.1	2
	82	-0.04	2	0.5	2	0.85	2	0.82	2
	82.33	-0.04	2	1.15	2	0.37	2	0.52	2
	82.67	0.94	2	1.25	2	-0.58	2	-0.07	2
	83	0.27	2	1.03	2	0.86	2	0.52	2
	83.33	-0.82	2	1.35	2	0.85	2	0.66	2
	83.67	-0.37	2	0.48	2	-0.27	2	0.14	2
	84	0.29	2	0.59	2	-0.42	2	0	2
	84.33	0.29	2	1.23	2	0.69	2	0	2
	84.67	-0.15	2	0.59	2	2.13	2	0	2
	85	-0.04	2	0.48	2	1.01	2	0	2
	85.33	0.07	2	0.91	2	-0.75	2	0	2
	85.67	-0.26	2	0.91	2	-0.59	2	0	2
	86	0.18	2	1.35	2	-0.42	2	0	2
	86.33	0.29	2	0.8	2	0.39	2	0	2
	86.67	-0.37	2	0.26	2	1.18	2	0	2
	87	0.18	2	0.91	2	-0.26	2	0	2
	87.33	0.29	2	1.02	2	-1.37	2	0	2
	87.67	-0.51	2	1.29	2	0.24	2	0	2
	88	0	2	0	2	0.07	2	0	2
	88.33	0	2	0	2	-0.08	2	0	2
	88.67	0	2	0	2	0.09	2	0	2
	89	0	2	0	2	-0.88	2	0	2
	89.33	0	2	0	2	0.44	2	0	2
	89.67	0	2	0	2	0	2	0	2
						0	2	0	2

## Sheet: Fig S2C
	FXII_fl			Ellagic acid + FXII_fl			FXII_ΔPR-III			Ellagic acid + FXII_ΔPR-III
	Mean	SD	N	Mean	SD	N	Mean	SD	N	Mean	SD	N
	616.38	46.4	2	1358.96	1.64	2	373.63	0.22	2	240.14	10.05	2

## Sheet: Fig S2D
		FXII_fl		FXII_ΔPR-III		FXII_fl + Ellagic acid		FXII_ΔPR-III + Ellagic acid
	time	Mean	N	Mean	N	Mean	N	Mean	N
	0.43	-0.43	2	-0.55	2	-0.56	2	0.28	2
	0.77	-0.86	2	-0.83	2	0.27	2	0	2
	1.1	-1.43	2	-0.55	2	0.28	2	-0.28	2
	1.44	-1.56	2	0.01	2	0.69	2	0	2
	1.77	-1.12	2	-0.13	2	0.13	2	-0.14	2
	2.1	-0.97	2	-0.13	2	-0.28	2	-0.42	2
	2.44	-0.81	2	0.01	2	0.13	2	0.28	2
	2.77	-0.81	2	0.01	2	-0.01	2	0.42	2
	3.11	-0.8	2	-0.13	2	-0.28	2	0	2
	3.44	-0.51	2	0.15	2	-0.42	2	-0.28	2
	3.78	-0.51	2	0.15	2	0	2	0	2
	4.11	-0.65	2	-0.27	2	0	2	0.42	2
	4.45	-0.35	2	0.15	2	0.14	2	0	2
	4.78	-0.21	2	0.15	2	0.14	2	0.28	2
	5.12	-0.35	2	-0.13	2	-0.28	2	0.14	2
	5.45	-0.2	2	0.01	2	-0.28	2	-0.14	2
	5.79	-0.35	2	0.01	2	0	2	0.14	2
	6.12	-0.63	2	0.01	2	0	2	0.27	2
	6.45	-0.05	2	0.01	2	-0.14	2	0	2
	6.79	-0.05	2	0.01	2	0.28	2	-0.14	2
	7.12	-0.05	2	-0.27	2	0.55	2	0.55	2
	7.46	0.24	2	-0.13	2	0.27	2	0.41	2
	7.79	0.09	2	0.01	2	0.13	2	0.13	2
	8.13	0.23	2	0.29	2	0.27	2	-0.01	2
	8.46	0.38	2	0.15	2	0.82	2	0.13	2
	8.8	0.23	2	-0.27	2	-0.15	2	0.41	2
	9.13	-0.06	2	0.28	2	2.35	2	-0.01	2
	9.47	-0.06	2	0.28	2	17.86	2	0.13	2
	9.8	-0.35	2	-0.13	2	57.02	2	0.4	2
	10.14	-0.2	2	-0.13	2	115.57	2	0.54	2
	10.47	0.23	2	-0.13	2	168.87	2	0.54	2
	10.8	0.23	2	0.15	2	198.52	2	0.4	2
	11.14	0.09	2	0.28	2	205.53	2	0.12	2
	11.47	0.09	2	0.14	2	199.64	2	-0.3	2
	11.81	0.37	2	0	2	187.73	2	0.26	2
	12.14	-0.06	2	0.14	2	174.83	2	0.81	2
	12.48	-0.2	2	0.56	2	162.84	2	0.53	2
	12.81	0.23	2	0.56	2	151.19	2	-0.16	2
	13.15	0.08	2	0.55	2	141.65	2	-0.03	2
	13.48	0.23	2	0.41	2	134.42	2	0.53	2
	13.82	0.22	2	0.14	2	126.97	2	0.39	2
	14.15	-0.07	2	0.13	2	118.8	2	0.39	2
	14.48	-0.06	2	0.55	2	112.6	2	0.11	2
	14.82	-0.35	2	0.13	2	109.35	2	0.25	2
	15.15	-0.2	2	-1.12	2	103.49	2	0.24	2
	15.49	-0.2	2	-1.39	2	98.05	2	-0.59	2
	15.82	-0.06	2	-0.69	2	94.16	2	-1	2
	16.16	0.37	2	1.25	2	86.57	2	-0.3	2
	16.49	0.08	2	2.49	2	82.39	2	0.81	2
	16.83	0.08	2	3.18	2	77.75	2	1.22	2
	17.16	0.22	2	4.28	2	72.94	2	2.18	2
	17.5	0.08	2	6.2	2	69.89	2	3.14	2
	17.83	0.37	2	8.54	2	64.23	2	4.38	2
	18.17	0.36	2	10.6	2	59.34	2	6.72	2
	18.5	0.07	2	13.62	2	56.65	2	9.05	2
	18.83	0.07	2	16.36	2	53.21	2	11.66	2
	19.17	0.36	2	18.96	2	49.39	2	14.53	2
	19.5	0.36	2	20.86	2	49.26	2	16.7	2
	19.84	0.07	2	22.48	2	44.62	2	18.46	2
	20.17	0.35	2	24.66	2	39.58	2	20.21	2
	20.51	0.92	2	25.86	2	37.92	2	21.26	2
	20.84	0.77	2	26.65	2	35.15	2	22.59	2
	21.18	0.48	2	27.01	2	34.56	2	23.21	2
	21.51	0.48	2	27.66	2	32.84	2	23	2
	21.85	0.19	2	27.88	2	28.89	2	22.79	2
	22.18	0.33	2	27.54	2	26.76	2	22.44	2
	22.52	-0.1	2	27.62	2	24.79	2	21.67	2
	22.85	-0.97	2	27.14	2	25.44	2	20.9	2
	23.18	-0.67	2	24.67	2	21.56	2	20.13	2
	23.52	0.05	2	24.2	2	19.56	2	19.36	2
	23.85	0.91	2	25	2	19.23	2	19.3	2
	24.19	1.62	2	24.52	2	16.83	2	18.53	2
	24.52	2.33	2	24.46	2	19.18	2	16.91	2
	24.86	3.46	2	23.41	2	15.58	2	16.14	2
	25.19	4.59	2	22.79	2	13.52	2	16.23	2
	25.53	6.28	2	22.02	2	14.73	2	14.9	2
	25.86	8.1	2	21.97	2	15.38	2	14.57	2
	26.2	9.91	2	21.06	2	11.32	2	14.66	2
	26.53	12.14	2	19.58	2	9.22	2	12.76	2
	26.86	14.36	2	19.67	2	12.2	2	11.72	2
	27.2	17	2	18.91	2	12.06	2	11.68	2
	27.53	19.19	2	18.43	2	9.73	2	11.35	2
	27.87	21.38	2	17.81	2	8.59	2	10.6	2
	28.2	23.69	2	16.76	2	8.43	2	9.99	2
	28.54	25.71	2	15.85	2	7.07	2	9.38	2
	28.87	27.28	2	14.94	2	7.51	2	9.49	2
	29.21	29	2	14.03	2	5.74	2	9.88	2
	29.54	30.28	2	13.56	2	5.79	2	8.27	2
	29.88	31.11	2	14.1	2	8.86	2	6.96	2
	30.21	32.09	2	13.78	2	7.27	2	7.5	2
	30.55	33.51	2	13.31	2	3.05	2	6.76	2
	30.88	34.19	2	12.4	2	3.9	2	6.59	2
	31.21	33.99	2	11.49	2	6.19	2	7.42	2
	31.55	34.38	2	12.34	2	6.02	2	5.67	2
	31.88	34.78	2	11.58	2	3.18	2	5.51	2
	32.22	35.17	2	11.11	2	-0.07	2	5.35	2
	32.55	34.68	2	11.22	2	4.1	2	4.46	2
	32.89	33.6	2	9.44	2	6.82	2	4.73	2
	33.22	34	2	9.27	2	4.58	2	5.01	2
	33.56	34.41	2	8.95	2	1.08	2	5.13	2
	33.89	33.92	2	8.63	2	-2.02	2	3.67	2
	34.23	33.28	2	9.05	2	0.11	2	3.22	2
	34.56	32.65	2	7.85	2	5.39	2	3.79	2
	34.9	31.87	2	7.83	2	4.16	2	3.92	2
	35.23	31.85	2	8.69	2	2.32	2	3.47	2
	35.56	32.13	2	7.93	2	2.14	2	2.59	2
	35.9	31.66	2	7.17	2	-0.36	2	4.31	2
	36.23	30.28	2	6.42	2	1.8	2	3	2
	36.57	28.14	2	6.55	2	2.48	2	1.26	2
	36.9	27.69	2	5.79	2	0.38	2	3.13	2
	37.24	28.76	2	5.48	2	2.98	2	2.68	2
	37.57	27.98	2	6.2	2	2.15	2	1.95	2
	37.91	26.77	2	5.59	2	-2.53	2	2.23	2
	38.24	26.78	2	5.58	2	-0.33	2	2.66	2
	38.58	25.26	2	6.01	2	2.94	2	1.93	2
	38.91	24.21	2	5.1	2	2.54	2	1.78	2
	39.25	24.23	2	3.91	2	-1.54	2	1.77	2
	39.58	23.64	2	4.49	2	-0.63	2	1.9	2
	39.91	22.11	2	4.33	2	0.72	2	2.04	2
	40.25	21.05	2	3.43	2	-0.99	2	1.31	2
	40.58	21.55	2	3.27	2	2.32	2	1.6	2
	40.92	21.88	2	3.7	2	0.16	2	1.45	2
	41.25	20.66	2	3.55	2	-3.75	2	1.3	2
	41.59	18.84	2	3.69	2	-1.73	2	0.85	2
	41.92	19.83	2	3.82	2	-1.47	2	1.15	2
	42.26	18.16	2	2.48	2	0.79	2	1.72	2
	42.59	16.51	2	2.32	2	2.37	2	0.7	2
	42.93	18.76	2	2.91	2	-1.15	2	0.99	2
	43.26	17.41	2	3.35	2	-1.77	2	1.13	2
	43.6	16.22	2	2.89	2	0.05	2	0.84	2
	43.93	15.98	2	2.44	2	2.55	2	0.98	2
	44.26	15.9	2	3.47	2	0.12	2	0.98	2
	44.6	14.88	2	2.72	2	-3.44	2	0.53	2
	44.93	14.02	2	1.07	2	-2.28	2	1.26	2
	45.27	14.57	2	1.52	2	4.57	2	1.11	2
	45.6	14.34	2	2.26	2	4.14	2	0.67	2
	45.94	13.79	2	2.1	2	-1.72	2	1.1	2
	46.27	12.15	2	3.14	2	-0.1	2	0.37	2
	46.61	12.25	2	2.54	2	3.6	2	0.38	2
	46.94	12.51	2	0.14	2	2.04	2	0.37	2
	47.28	10.71	2	1.49	2	-5.04	2	0.37	2
	47.61	10.82	2	3.27	2	-2.69	2	1.1	2
	47.94	11.56	2	1.77	2	0.57	2	1.09	2
	48.28	9.91	2	0.42	2	0.85	2	-0.22	2
	48.61	9.55	2	1.02	2	-1.91	2	-0.51	2
	48.95	9.83	2	1.61	2	-4.43	2	0.07	2
	49.28	9.63	2	1.46	2	1.46	2	0.66	2
	49.62	8.47	2	1.01	2	1.01	2	0.95	2
	49.95	8.59	2	0.86	2	-2.23	2	0.21	2
	50.29	9.36	2	1	2	-0.07	2	0.36	2
	50.62	8.84	2	0.7	2	-2.15	2	0.8	2
	50.96	7.35	2	1.3	2	-2.34	2	-0.23	2
	51.29	5.88	2	0.85	2	2.19	2	-0.23	2
	51.63	7.64	2	0.4	2	2.23	2	0.36	2
	51.96	7.77	2	1	2	-2.71	2	0.65	2
	52.29	6.45	2	0.99	2	-2.69	2	-0.08	2
	52.63	6.1	2	0.99	2	0.7	2	-0.37	2
	52.96	6.56	2	0.54	2	-4.51	2	-0.08	2
	53.3	4.92	2	-0.36	2	-2.31	2	-0.51	2
	53.63	4.08	2	0.54	2	2.27	2	0.22	2
	53.97	6.52	2	0.54	2	-1.53	2	0.22	2
	54.3	4.39	2	-0.21	2	-2.7	2	-0.51	2
	54.64	3.73	2	0.54	2	-3.4	2	1.1	2
	54.97	6.18	2	0.39	2	0.29	2	0.36	2
	55.31	7.13	2	0.09	2	0.82	2	-1.1	2
	55.64	6.13	2	1.14	2	-1.81	2	-0.36	2
	55.98	4	2	0.98	2	-2.02	2	0.37	2
	56.31	3.98	2	0.23	2	1.94	2	-0.07	2
	56.64	4.3	2	0.68	2	2.71	2	-0.07	2
	56.98	4.29	2	0.68	2	-2.65	2	0.37	2
	57.31	4.28	2	0.68	2	-1.14	2	0.08	2
	57.65	3.95	2	0.08	2	-0.61	2	0.37	2
	57.98	3.29	2	-0.22	2	-0.55	2	-0.8	2
	58.32	3.11	2	-0.22	2	-1.26	2	-0.36	2
	58.65	1.45	2	-0.52	2	-3.46	2	0.52	2
	58.99	0.96	2	-0.22	2	0.07	2	-0.06	2
	59.32	2.47	2	0.08	2	-1.14	2	1.4	2
	59.66	3.15	2	0.08	2	-2.62	2	0.52	2
	59.99	1.97	2	0.99	2	-1.08	2	-1.23	2
	60.33	4.98	2	0.08	2	-3.53	2	-0.35	2
	60.66	4.66	2	-0.22	2	-0.69	2	-0.5	2
	60.99	-0.55	2	1.29	2	4.4	2	0.09	2
	61.33	0.13	2	-0.22	2	-1.67	2	1.26	2
	61.66	2.34	2	-1.12	2	-4.93	2	0.38	2
	62	2.85	2	0.84	2	-0.83	2	0.96	2
	62.33	1.85	2	0.09	2	-1.03	2	0.37	2
	62.67	1.34	2	-0.52	2	0.07	2	-0.22	2
	63	2.54	2	-0.36	2	-3	2	0.23	2
	63.34	1.7	2	0.09	2	-1.67	2	0.37	2
	63.67	-0.32	2	0.39	2	1.46	2	1.11	2
	64.01	1.4	2	-1.27	2	-4.19	2	0.66	2
	64.34	2.77	2	-0.36	2	-3.36	2	0.66	2
	64.67	1.23	2	0.55	2	-0.21	2	-0.08	2
	65.01	1.76	2	-0.05	2	2.46	2	1.39	2
	65.34	2.62	2	0.25	2	2.49	2	0.36	2
	65.68	0.57	2	0.7	2	2.02	2	-1.25	2
	66.01	1.97	2	0.1	2	0.76	2	0.37	2
	66.35	0.95	2	-0.81	2	-2.1	2	0.95	2
	66.68	-0.41	2	-0.5	2	1.11	2	0.07	2
	67.02	0.97	2	0.41	2	0.35	2	0.36	2
	67.35	-0.55	2	-0.65	2	-6.79	2	0.81	2
	67.69	-0.54	2	-0.2	2	-3.8	2	0.65	2
	68.02	-0.34	2	0.11	2	2.1	2	0.65	2
	68.36	1.08	2	0.11	2	-0.01	2	1.24	2
	68.69	1.61	2	0.56	2	-0.49	2	3.74	2
	69.02	0.05	2	0.56	2	0.1	2	1.66	2
	69.36	-0.79	2	-0.5	2	-1.21	2	-1.74	2
	69.69	0.8	2	-0.19	2	-1.71	2	0.49	2
	70.03	1.86	2	-0.65	2	-0.3	2	1.52	2
	70.36	-0.57	2	-1.55	2	-1.36	2	-0.56	2
	70.7	-0.38	2	-0.33	2	0.85	2	0.04	2
	71.03	-1.06	2	-0.18	2	2.28	2	3.29	2
	71.37	-0.15	2	0.28	2	-1.52	2	-0.85	2
	71.7	1.8	2	-0.03	2	-5.6	2	-4.38	2
	72.04	-4.13	2	-1.39	2	-6.1	2	-1.28	2
	72.37	-1.81	2	-1.23	2	0.3	2	0.05	2
	72.71	1.16	2	0.29	2	0.6	2	0.5	2
	73.04	-2.16	2	-1.68	2	-1.04	2	0.35	2
	73.37	-0.7	2	-1.37	2	-4.61	2	-1.28	2
	73.71	-0.66	2	-0.91	2	-7.05	2	-1.58	2
	74.04	0.42	2	-1.06	2	7.52	2	0.49	2
	74.38	1.31	2	0.31	2	6.41	2	0.21	2
	74.71	-0.44	2	-0.91	2	-4.74	2	0.65	2
	75.05	0.47	2	-0.6	2	-4.7	2	4.79	2
	75.38	1.89	2	0.47	2	1.28	2	0.34	2
	75.72	0.12	2	-0.9	2	1.31	2	-2.75	2
	76.05	-3.57	2	-1.8	2	-2.33	2	1.23	2
	76.39	-5.65	2	-0.74	2	-0.88	2	1.09	2
	76.72	0.61	2	-0.12	2	0.32	2	-0.4	2
	77.06	1.69	2	-0.28	2	-2.51	2	-0.11	2
	77.39	-2.03	2	-0.42	2	-6.48	2	0.19	2
	77.72	-0.59	2	-0.42	2	-2.43	2	-1.14	2
	78.06	-2.35	2	0.04	2	1.08	2	0.79	2
	78.39	-1.23	2	0.34	2	-0.29	2	0.79	2
	78.73	0.77	2	-1.34	2	-5.79	2	-0.25	2
	79.06	-0.83	2	-1.18	2	-2.28	2	0.05	2
	79.4	-0.25	2	2.63	2	5.67	2	3.74	2
	79.73	-1.33	2	0.19	2	1.02	2	1.22	2
	80.07	-2.77	2	-2.09	2	-3.34	2	-2.63	2
	80.4	-0.36	2	-0.87	2	0.54	2	-0.26	2
	80.74	0.78	2	0.05	2	-1.18	2	-0.55	2
	81.07	0.24	2	1.12	2	-6.45	2	0.49	2
	81.4	-1.39	2	2.03	2	1.61	2	0.64	2
	81.74	-2.27	2	1.26	2	1.32	2	-0.4	2
	82.07	-1.34	2	0.35	2	1.38	2	0.34	2
	82.41	-1.5	2	0.5	2	4.4	2	0.33	2
	82.74	0.2	2	-0.27	2	-3.93	2	-1	2
	83.08	-1.06	2	0.04	2	-2.36	2	-0.7	2
	83.41	-2.14	2	-0.26	2	-2.34	2	0.2	2
	83.75	0.08	2	0.35	2	1.02	2	0.5	2
	84.08	-0.62	2	-0.57	2	-2.27	2	0.8	2
	84.42	-2.61	2	-1.33	2	-7.67	2	-0.4	2
	84.75	-4.62	2	-0.71	2	-2.47	2	-0.85	2
	85.09	-2.54	2	-0.86	2	0.33	2	-0.09	2
	85.42	-2.5	2	-1.32	2	-3.02	2	0.2	2
	85.75	-3.4	2	-2.85	2	4.37	2	1.09	2
	86.09	0.35	2	-1.92	2	-2.05	2	1.53	2
	86.42	0.39	2	0.39	2	-7.8	2	0.93	2
	86.76	-0.91	2	1.93	2	-2.86	2	-0.42	2
	87.09	-1.64	2	1.76	2	-0.29	2	1.23	2
	87.43	-6.99	2	-1.46	2	1.58	2	2.58	2
	87.76	-1.35	2	-1.3	2	-3.37	2	2.27	2
	88.1	3.69	2	1.16	2	21.13	2	0.02	2
	88.43	-2.82	2	1	2	-5.23	2	-0.43	2
	88.77	-0.36	2	-0.23	2	-25.27	2	1.36	2
	89.1	-0.52	2	-0.85	2	1.84	2	1.24	2
	89.44	-3.69	2	-0.53	2	4.97	2	0	2
	89.77	-3.77	2	-1.4	2	0	2	0	2
	90.1	0	2	0	2	0	2	0	2
	90.44

## Sheet: Fig S2E
	Time (min)	Buffer - 240 min	DXS - 240 min	DXS - 120 min	DXS - 90 min	DXS - 60 min	DXS - 30 min	DXS - 15 min	DXS - 0 min
	0	0.0505	0.0627	0.0604	0.0641	0.0649	0.0625	0.0567	0.058
	5	0.0526	0.1289	0.1234	0.1227	0.1205	0.0805	0.0604	0.0591
	10	0.0533	0.1951	0.1859	0.1844	0.1776	0.0982	0.0627	0.0593
	15	0.0532	0.2592	0.2485	0.2459	0.2352	0.1167	0.065	0.0588
	20	0.0537	0.3235	0.3124	0.3079	0.2924	0.1365	0.0689	0.0589
	25	0.054	0.3879	0.377	0.3702	0.351	0.1571	0.0725	0.0589
	30	0.0547	0.4517	0.4408	0.4339	0.4085	0.1788	0.0772	0.0593
	35	0.0557	0.516	0.5028	0.4977	0.4652	0.201	0.0815	0.0599
	40	0.0566	0.5826	0.5662	0.5596	0.5242	0.2236	0.0861	0.0605
	45	0.0574	0.6476	0.6308	0.6233	0.5819	0.2468	0.0915	0.0612
	50	0.0582	0.7122	0.6953	0.6844	0.641	0.2705	0.0983	0.0619
	55	0.0592	0.7769	0.7595	0.7466	0.7006	0.2947	0.1043	0.0626
	60	0.06	0.8405	0.8217	0.8079	0.7595	0.319	0.1089	0.0633
	65	0.0609	0.9029	0.8828	0.8707	0.8168	0.3437	0.1141	0.0641
	70	0.0616	0.9644	0.9461	0.9289	0.8761	0.3681	0.1187	0.0648
	75	0.0629	1.0273	1.0047	0.9906	0.9311	0.3941	0.1242	0.0658
	80	0.0633	1.0867	1.0666	1.049	0.9895	0.4183	0.1297	0.0663
	85	0.0645	1.1461	1.1249	1.108	1.0459	0.4442	0.1358	0.0673
	90	0.0654	1.2057	1.184	1.1655	1.1002	0.4694	0.1418	0.0683

## Sheet: Fig S2F
	Time (min)	Buffer - 240 min	DXS - 240 min	DXS - 120 min	DXS - 90 min	DXS - 60 min	DXS - 30 min	DXS - 15 min	DXS - 0 min
	0	0.0535	0.0527	0.0557	0.0562	0.0543	0.0556	0.0558	0.0597
	5	0.058	0.0558	0.0586	0.0593	0.0572	0.0579	0.0579	0.0624
	10	0.0584	0.0568	0.059	0.06	0.0577	0.0576	0.058	0.0629
	15	0.0578	0.0577	0.0591	0.0601	0.0578	0.0577	0.0576	0.0611
	20	0.0573	0.0588	0.0592	0.0603	0.0583	0.0579	0.0577	0.0608
	25	0.0585	0.0596	0.0596	0.0604	0.0585	0.058	0.0577	0.0606
	30	0.0629	0.0606	0.0603	0.0605	0.0591	0.0586	0.0583	0.0607
	35	0.0654	0.0617	0.0609	0.0611	0.0597	0.0593	0.0589	0.0609
	40	0.0646	0.0628	0.0617	0.0617	0.0602	0.0596	0.0593	0.0611
	45	0.0654	0.064	0.0622	0.0623	0.0608	0.06	0.0598	0.0615
	50	0.0678	0.0647	0.063	0.0629	0.0612	0.0607	0.0604	0.0618
	55	0.0653	0.0657	0.0636	0.0636	0.0619	0.0613	0.0608	0.0623
	60	0.063	0.0664	0.0642	0.0642	0.0624	0.0618	0.0614	0.0628
	65	0.0641	0.0668	0.0648	0.0648	0.063	0.0623	0.062	0.0632
	70	0.0679	0.0674	0.0654	0.0655	0.0636	0.0628	0.0625	0.0637
	75	0.0703	0.0684	0.0664	0.0662	0.0644	0.0636	0.0634	0.0644
	80	0.0688	0.0682	0.0665	0.0665	0.0644	0.0638	0.0635	0.0645
	85	0.0702	0.0689	0.0673	0.0674	0.0654	0.0646	0.0642	0.0654
	90	0.0725	0.0695	0.068	0.068	0.066	0.0653	0.0649	0.066

## Sheet: Fig S2G
	FXII_fl + Plasmin	FXII_ΔPR-III + Plasmin	FXII_fl	FXII_ΔPR-III	Plasmin
	0.2995	0.27405	0.0144	0.0218	0.0159
	0.2881	0.27685	0.02	0.0255	0.0168
	0.2386	0.1774	0.0163	0.01575	0.0143
	0.2247	0.1871	0.0164	0.01805	0.0112

## Sheet: Fig S2H
	FXII_fl + Thrombin	FXII_ΔPR-III + Thrombin	FXII_fl	FXII_ΔPR-III	Thrombin
	0.0267	0.0394	0.0163	0.01575	0.001
	0.0275	0.0518	0.0164	0.01805	0.00185
