# Supplementary material for: Identification of the factor XII contact activation site enables sensitive coagulation diagnostics
Source: Nat Commun. 2021 Sep 22;12:5596. doi: 10.1038/s41467-021-25888-7 (PMC8458485; doi:10.1038/s41467-021-25888-7)
Supplement: Supplementary file 4 — Source Data [file 41467_2021_25888_MOESM4_ESM.zip › SOURCE DATA/Supplementary Information/Source Data Supplementary Figure 3.xlsx]

## Sheet: Fig S3A
		Mean	SD	N
	polyP	297.05	3.84	3
	polyP + MBP	285.14	11.77	3
	polyP + MBP-PR-I	288.27	5.08	3
	polyP + MBP-PR-II	281.67	13.49	3
	polyP + MBP-PR-III	40.99	0.14	3
	Buffer alone (w/o polyP)	73.16	0.32	3

## Sheet: Fig S3B
		Mean	SD	N
	polyP	4.54	0.01	3
	polyP + MBP	5.21	0	3
	polyP + MBP-PR-I	5.71	0.17	3
	polyP + MBP-PR-II	5.21	0	3
	polyP + MBP-PR-III	15.56	0.01	3
	Buffer alone (w/o polyP)	28.41	0.83	3

## Sheet: Fig S3C
		Mean	SD	N
	polyP	7.88	0.01	3
	polyP + MBP	8.71	0.17	3
	polyP + MBP-PR-I	8.54	0.33	3
	polyP + MBP-PR-II	8.71	0.17	3
	polyP + MBP-PR-III	25.07	0.17	3
	Buffer alone (w/o polyP)	34.93	0.67	3

## Sheet: Fig S3D
		Buffer		MBP + TF (1 pM)		MBP-PR-III + TF (1 pM)
	time	Mean	N	Mean	N	Mean	N
	0.67	0	3	-0.08	3	-0.51	3
	1	0.26	3	-0.25	3	-0.76	3
	1.33	0.25	3	-0.08	3	-0.25	3
	1.67	0.38	3	0.17	3	0.09	3
	2	0.25	3	0.09	3	0.35	3
	2.33	0.13	3	0.09	3	0.26	3
	2.67	0.12	3	0.34	3	0.34	3
	3	0.12	3	0.34	3	0.26	3
	3.33	0.12	3	-0.09	3	0.51	3
	3.67	0.25	3	0.17	3	2.63	3
	4	0.12	3	1.95	3	4.91	3
	4.33	0.12	3	4.57	3	7.36	3
	4.67	0.25	3	7.87	3	11.84	3
	5	0.25	3	12.69	3	17.76	3
	5.33	0.12	3	18.95	3	24.28	3
	5.67	-0.13	3	25.56	3	31.24	3
	6	-0.01	3	32.53	3	37.96	3
	6.33	0.12	3	40.04	3	45.16	3
	6.67	-0.01	3	46.99	3	51.97	3
	7	0.12	3	53.66	3	58.49	3
	7.33	0.12	3	59.78	3	64.21	3
	7.67	-0.01	3	65.37	3	69.49	3
	8	0.12	3	70.41	3	74.57	3
	8.33	0.12	3	74.83	3	78.67	3
	8.67	0.25	3	78.07	3	82.39	3
	9	0.37	3	81.29	3	84.92	3
	9.33	-0.01	3	83.93	3	85.95	3
	9.67	-0.01	3	84.06	3	88.59	3
	10	0.12	3	86.26	3	90.44	3
	10.33	-0.01	3	87.74	3	90.67	3
	10.67	0.24	3	87.68	3	92.13	3
	11	0.24	3	87.93	3	91.97	3
	11.33	-0.14	3	86.9	3	90.59	3
	11.67	0.24	3	85.96	3	90.63	3
	12	0.12	3	85.6	3	89.27	3
	12.33	-0.14	3	84.16	3	87.94	3
	12.67	0.24	3	82.03	3	86.92	3
	13	0.12	3	80.5	3	83.9	3
	13.33	0.24	3	81.32	3	80.42	3
	13.67	0.11	3	76.67	3	76.75	3
	14	0.11	3	70.07	3	77	3
	14.33	0.24	3	70.05	3	78.3	3
	14.67	0.11	3	70.47	3	74.99	3
	15	-0.01	3	67.66	3	71.37	3
	15.33	0.11	3	64.13	3	67.26	3
	15.67	0.37	3	63.93	3	65.49	3
	16	0.11	3	61.82	3	67.59	3
	16.33	0.11	3	60.14	3	63.52	3
	16.67	0.49	3	57.64	3	61.17	3
	17	0.49	3	55.26	3	57.37	3
	17.33	0.24	3	53.18	3	55.22	3
	17.67	0.24	3	52.21	3	57.27	3
	18	0.36	3	51.48	3	53.55	3
	18.33	0.62	3	47.68	3	52.21	3
	18.67	0.61	3	46.2	3	51.32	3
	19	0.48	3	45.02	3	46.92	3
	19.33	0.74	3	42.79	3	44.34	3
	19.67	0.74	3	41.39	3	44.66	3
	20	0.73	3	40.74	3	42.84	3
	20.33	0.99	3	39.35	3	38.82	3
	20.67	0.98	3	36.29	3	40.57	3
	21	1.36	3	34.25	3	40.18	3
	21.33	1.62	3	34.23	3	36.66	3
	21.67	1.74	3	34.55	3	35.26	3
	22	1.86	3	33.41	3	32.57	3
	22.33	1.99	3	28.5	3	32.63	3
	22.67	2.62	3	27.56	3	30.67	3
	23	4.14	3	27.41	3	28.05	3
	23.33	5.15	3	26.87	3	29.1	3
	23.67	5.27	3	27.46	3	29.6	3
	24	6.03	3	25.14	3	26.68	3
	24.33	6.78	3	24.02	3	25.89	3
	24.67	7.66	3	22.64	3	27.99	3
	25	9.44	3	22.25	3	25.73	3
	25.33	10.83	3	31.96	3	23.57	3
	25.67	11.71	3	23.52	3	20.92	3
	26	14.78	3	14.41	3	20.66	3
	26.33	18.23	3	18.96	3	21.45	3
	26.67	19.89	3	15.87	3	19.57	3
	27	21.56	3	16.58	3	19.23	3
	27.33	23.75	3	17.04	3	19.09	3
	27.67	25.95	3	17.42	3	16.34	3
	28	28.55	3	19.15	3	12.6	3
	28.33	30.25	3	19.72	3	15.98	3
	28.67	31.45	3	9.66	3	17.77	3
	29	33.95	3	6.41	3	14.59	3
	29.33	36.6	3	12.11	3	15.53	3
	29.67	39.27	3	13.45	3	16.01	3
	30	40.9	3	16.56	3	11.62	3
	30.33	42.02	3	13.99	3	7.93	3
	30.67	44.48	3	9.25	3	11.78	3
	31	45.48	3	9.68	3	11.63	3
	31.33	46.63	3	10.12	3	11.28	3
	31.67	48.46	3	9.48	3	13.98	3
	32	48.69	3	9.33	3	10.17	3
	32.33	49.33	3	8.76	3	10.45	3
	32.67	50.67	3	9.28	3	6.7	3
	33	50.91	3	7.92	3	6.03	3
	33.33	50.75	3	10.84	3	7.49	3
	33.67	51.28	3	6.91	3	7.74	3
	34	50.85	3	3.15	3	7.58	3
	34.33	50.13	3	9.17	3	9.03	3
	34.67	50.43	3	6.14	3	11.29	3
	35	50.76	3	4.09	3	6.23	3
	35.33	49.85	3	5.98	3	5.2	3
	35.67	49.07	3	8.98	3	5.88	3
	36	48.6	3	6.82	3	5.28	3
	36.33	48.55	3	3.37	3	6.87	3
	36.67	47.75	3	5.2	3	7.12	3
	37	46.67	3	7.45	3	6.39	3
	37.33	45.48	3	3.26	3	2.81	3
	37.67	44.14	3	1.99	3	-0.95	3
	38	44.09	3	5.14	3	3.25	3
	38.33	42.67	3	3.68	3	5.86	3
	38.67	42.29	3	3.96	3	6.65	3
	39	41.42	3	3.75	3	4.17	3
	39.33	40.45	3	2.5	3	0.88	3
	39.67	39.16	3	6.07	3	2.33	3
	40	37.4	3	3.54	3	3.1	3
	40.33	36.68	3	0.2	3	0.47	3
	40.67	35.82	3	0.97	3	3.31	3
	41	34.96	3	0.7	3	5.81	3
	41.33	33.77	3	4.06	3	0.29	3
	41.67	33.09	3	3.72	3	3.41	3
	42	30.96	3	2.33	3	1.96	3
	42.33	29.73	3	-0.5	3	-1.37	3
	42.67	30.27	3	1.24	3	3.02	3
	43	28.76	3	-1.19	3	2.88	3
	43.33	26.13	3	-3.34	3	1.18	3
	43.67	26.46	3	2.37	3	1.56	3
	44	26.65	3	0.76	3	4.56	3
	44.33	25.12	3	1.74	3	1.99	3
	44.67	24.03	3	6.2	3	-2.12	3
	45	22.95	3	3.36	3	-2.62	3
	45.33	22.53	3	0.72	3	1.43	3
	45.67	22.59	3	0.8	3	4.12	3
	46	21.77	3	-3.24	3	-0.77	3
	46.33	19.69	3	-0.2	3	2.43	3
	46.67	18.44	3	1.51	3	5.32	3
	47	18.31	3	4.96	3	-1.26	3
	47.33	18	3	2.04	3	-0.51	3
	47.67	16.21	3	-3.63	3	0.34	3
	48	16.57	3	-0.08	3	-0.25	3
	48.33	16.4	3	1.2	3	1.2	3
	48.67	15.27	3	-0.1	3	1.36	3
	49	13.84	3	-3.23	3	1.2	3
	49.33	13.69	3	-0.57	3	-1.61	3
	49.67	13.51	3	1.89	3	-3.74	3
	50	12.2	3	0.86	3	-0.86	3
	50.33	12.25	3	0.31	3	-2.07	3
	50.67	10.75	3	1.06	3	-2.95	3
	51	11.41	3	0.94	3	2.8	3
	51.33	12.08	3	1.16	3	0.51	3
	51.67	10.74	3	-1.57	3	-0.22	3
	52	9.26	3	-6.06	3	-0.54	3
	52.33	9.11	3	-2.7	3	-0.46	3
	52.67	8.95	3	0.73	3	2.39	3
	53	7.62	3	0.07	3	0.3	3
	53.33	8.47	3	2.78	3	-1.5	3
	53.67	8.6	3	1.71	3	-8.97	3
	54	10.95	3	-5.61	3	-3.14	3
	54.33	5.76	3	-3.76	3	2.08	3
	54.67	3.63	3	5.32	3	0.47	3
	55	7.68	3	3.52	3	0.41	3
	55.33	4.22	3	-2.66	3	6.42	3
	55.67	5.22	3	-5.17	3	4.76	3
	56	6.47	3	-3.68	3	-9.17	3
	56.33	5.97	3	-0.53	3	-5.46	3
	56.67	5.64	3	-0.32	3	-2.62	3
	57	4.95	3	1.89	3	2.28	3
	57.33	5.3	3	3.94	3	3.53	3
	57.67	5.3	3	-0.49	3	-5.54	3
	58	8.89	3	-4.43	3	-2.39	3
	58.33	2.35	3	-1.75	3	3.23	3
	58.67	-1.74	3	1.01	3	-3.17	3
	59	5.92	3	0.21	3	3.85	3
	59.33	4.99	3	2.07	3	8.02	3
	59.67	3.41	3	-2.29	3	-1.32	3
	60	3.98	3	-5.04	3	-1.29	3
	60.33	2.37	3	-0.41	3	-3.66	3
	60.67	0.65	3	1.51	3	-4.91	3
	61	2.61	3	5.62	3	-1.69	3
	61.33	4.01	3	3.93	3	2.6	3
	61.67	4.92	3	-1.24	3	3.62	3
	62	3.16	3	0.84	3	0.56	3
	62.33	2.25	3	0.59	3	-8.89	3
	62.67	6.6	3	-3.59	3	-14.23	3
	63	2.4	3	-2.5	3	7.34	3
	63.33	-0.51	3	-1.09	3	13.76	3
	63.67	2.3	3	-0.24	3	-3.55	3
	64	1.95	3	0.79	3	-4.89	3
	64.33	1.39	3	-1.4	3	-0.56	3
	64.67	2.87	3	-2.04	3	-0.21	3
	65	3.08	3	1.42	3	-7.16	3
	65.33	1.97	3	0.81	3	-0.06	3
	65.67	2.52	3	-4.24	3	-1.53	3
	66	1.06	3	-0.27	3	-5.63	3
	66.33	-0.57	3	-0.5	3	5.87	3
	66.67	1.14	3	0.64	3	2.51	3
	67	3.66	3	2.49	3	0.72	3
	67.33	2.92	3	0.52	3	2.68	3
	67.67	0.96	3	1.52	3	-4.71	3
	68	0.75	3	-2.85	3	-11.63	3
	68.33	0.96	3	-1.91	3	2.01	3
	68.67	0.25	3	1.88	3	8.96	3
	69	1.71	3	0.45	3	0.79	3
	69.33	2.81	3	2.69	3	3.84	3
	69.67	1.52	3	-0.8	3	-3.89	3
	70	1.52	3	-5.09	3	-1.54	3
	70.33	1	3	-0.55	3	3.16	3
	70.67	0.13	3	0.35	3	-4.87	3
	71	0.47	3	1.11	3	-2.56	3
	71.33	0.1	3	-1.03	3	-1.72	3
	71.67	1.21	3	-2.5	3	-5.92	3
	72	0.83	3	0.91	3	-0.85	3
	72.33	0.34	3	1.58	3	-1.48	3
	72.67	1.48	3	1.49	3	2.43	3
	73	1.06	3	-1.17	3	0.53	3
	73.33	0.37	3	-3.99	3	-9.29	3
	73.67	-0.18	3	-5.56	3	0.22	3
	74	-1.14	3	-1.96	3	-0.21	3
	74.33	1.13	3	2.63	3	3.07	3
	74.67	2.6	3	0.7	3	8	3
	75	-0.94	3	1.41	3	2.35	3
	75.33	-0.55	3	-0.49	3	0.88	3
	75.67	2.96	3	3.06	3	-1.43	3
	76	0.76	3	5.07	3	1.01	3
	76.33	-1.61	3	0.35	3	4.84	3
	76.67	1.73	3	0.72	3	-10.1	3
	77	1.37	3	-0.75	3	-4.05	3
	77.33	0.67	3	3.15	3	2.61	3
	77.67	1.58	3	2.59	3	0.53	3
	78	1.21	3	-3.21	3	6.9	3
	78.33	1.24	3	-3.62	3	0.36	3
	78.67	-0.27	3	0.46	3	-1.8	3
	79	-0.63	3	1.76	3	-1.47	3
	79.33	0.5	3	0.35	3	-0.55	3
	79.67	0	3	1.57	3	0	3
	80	0	3	-1.29	3	0	3

## Sheet: Fig S3E
		Buffer		MBP + FXa		MBP-PR-III + FXa
	time	Mean	N	Mean	N	Mean	N
	0.37	0	3	3.04	3	2.17	3
	0.54	-0.65	3	10.85	3	11.5	3
	0.71	0.01	3	26.26	3	32.12	3
	0.87	0.01	3	49.27	3	58.6	3
	1.04	0.01	3	72.75	3	83.6	3
	1.21	0.01	3	94.1	3	104.96	3
	1.38	0.01	3	110.95	3	122.69	3
	1.55	0.66	3	125.9	3	139.41	3
	1.71	0.33	3	140.06	3	154.47	3
	1.88	0.33	3	154.53	3	166.78	3
	2.05	0.32	3	167.33	3	179.39	3
	2.22	0	3	176.7	3	189.01	3
	2.38	-0.33	3	184.14	3	196.71	3
	2.55	0.32	3	192.11	3	206.72	3
	2.72	0.32	3	197.9	3	213.69	3
	2.89	-0.01	3	201.28	3	217.36	3
	3.06	0.32	3	205.6	3	220.14	3
	3.22	-0.01	3	208.84	3	225.35	3
	3.39	-0.01	3	210.63	3	230.03	3
	3.56	0.32	3	212.33	3	231.86	3
	3.73	-0.01	3	213.6	3	233.38	3
	3.9	-0.34	3	216.23	3	231.93	3
	4.06	-0.01	3	214.53	3	229.92	3
	4.23	-0.01	3	211.17	3	228.42	3
	4.4	0.32	3	211.72	3	225.06	3
	4.57	-0.34	3	210.43	3	222.68	3
	4.74	-0.34	3	206.28	3	220.08	3
	4.9	0.32	3	204.34	3	216.3	3
	5.07	0.64	3	201.64	3	211.53	3
	5.24	0.64	3	196.06	3	209.96	3
	5.41	-0.67	3	195.59	3	208.1	3
	5.57	-0.01	3	190.21	3	200.6	3
	5.74	0.64	3	191.52	3	196.51	3
	5.91	-0.02	3	183.35	3	190.62	3
	6.08	-0.02	3	178.17	3	185.94	3
	6.25	-0.02	3	177.65	3	185.07	3
	6.41	-0.02	3	173.95	3	182.92	3
	6.58	0.31	3	175.71	3	179.41	3
	6.75	0.31	3	168.38	3	174.65	3
	6.92	-0.02	3	164.05	3	169.54	3
	7.09	0.3	3	162.77	3	165.42	3
	7.25	0.95	3	160.92	3	162.32	3
	7.42	-0.03	3	157.31	3	158.08	3
	7.59	-0.68	3	149.42	3	154.94	3
	7.76	-0.02	3	146.72	3	153.33	3
	7.92	0.63	3	148.99	3	146.25	3
	8.09	-0.03	3	140.12	3	145.17	3
	8.26	-0.35	3	136.54	3	141.21	3
	8.43	0.3	3	133.36	3	133.97	3
	8.6	0.3	3	137.04	3	133.81	3
	8.76	0.3	3	132.22	3	129.21	3
	8.93	-0.03	3	122.21	3	131.29	3
	9.1	-0.03	3	121.92	3	128.6	3
	9.27	-0.03	3	132.55	3	121.61	3
	9.44	0.29	3	116.62	3	117.62	3
	9.6	0.29	3	105.82	3	114.46	3
	9.77	0.29	3	110.44	3	110.39	3
	9.94	0.29	3	109.31	3	107.78	3
	10.11	-0.36	3	120.34	3	110.37	3
	10.27	-0.04	3	111.21	3	110.94	3
	10.44	0.29	3	102.19	3	106.39	3
	10.61	0.61	3	99.2	3	99.24	3
	10.78	0.28	3	99.04	3	96.11	3
	10.95	-0.37	3	93.92	3	95.66	3
	11.11	-0.04	3	95.85	3	91.88	3
	11.28	-0.04	3	94.81	3	89.59	3
	11.45	0.29	3	90.82	3	89.35	3
	11.62	-0.04	3	92.07	3	86.1	3
	11.79	0.28	3	88.57	3	84.99	3
	11.95	0.28	3	81.99	3	78.77	3
	12.12	-0.05	3	79.32	3	78.55	3
	12.29	-0.05	3	83.32	3	79.86	3
	12.46	0.28	3	82.43	3	72.56	3
	12.63	0.28	3	76.68	3	63.93	3
	12.79	-0.05	3	70.76	3	67.47	3
	12.96	0.28	3	79.48	3	73.51	3
	13.13	-0.05	3	74.11	3	64.46	3
	13.3	0.28	3	62.57	3	63.78	3
	13.46	-0.05	3	69.47	3	68.31	3
	13.63	-0.05	3	71.25	3	68.33	3
	13.8	0.6	3	71.57	3	64.27	3
	13.97	-0.06	3	58.39	3	55.62	3
	14.14	-0.06	3	60.26	3	60.84	3
	14.3	0.27	3	58.85	3	55.81	3
	14.47	-0.06	3	60.1	3	53.43	3
	14.64	0.27	3	61.23	3	56.55	3
	14.81	-0.06	3	54.65	3	49.75	3
	14.98	-0.38	3	61.09	3	54.37	3
	15.14	-0.05	3	53.4	3	55.65	3
	15.31	0.6	3	53.3	3	48.55	3
	15.48	-0.06	3	44.45	3	39.84	3
	15.65	-0.38	3	50.37	3	40.37	3
	15.81	0.27	3	47.46	3	41.95	3
	15.98	0.27	3	47.36	3	43.84	3
	16.15	0.27	3	57.9	3	46.74	3
	16.32	-0.39	3	40.51	3	37.56	3
	16.49	0.27	3	33.25	3	36.98	3
	16.65	0.26	3	44.27	3	42.03	3
	16.82	-0.39	3	44.72	3	36.19	3
	16.99	0.26	3	41.83	3	36.63	3
	17.16	0.26	3	41.24	3	34.7	3
	17.33	-0.39	3	48.71	3	33.05	3
	17.49	0.26	3	43.99	3	32.44	3
	17.66	0.59	3	34.41	3	38.36	3
	17.83	-0.07	3	35.15	3	36.56	3
	18	-0.07	3	43.78	3	27.73	3
	18.17	-0.07	3	38.21	3	27.54	3
	18.33	-0.07	3	31.34	3	31.61	3
	18.5	0.26	3	34.27	3	31.27	3
	18.67	0.26	3	33.38	3	31.48	3
	18.84	0.26	3	37.35	3	31.2	3
	19	0.26	3	31.76	3	27.66	3
	19.17	-0.07	3	28.62	3	23.3	3
	19.34	-0.07	3	23.28	3	17.84	3
	19.51	0.58	3	32.81	3	21.92	3
	19.68	0.25	3	26.79	3	22.87	3
	19.84	-0.4	3	25.02	3	27.09	3
	20.01	0.25	3	24.33	3	24.2	3
	20.18	0.58	3	34	3	24.98	3
	20.35	-0.08	3	24.46	3	17.14	3
	20.52	-0.4	3	19.52	3	14.96	3
	20.68	0.25	3	26.98	3	23.41	3
	20.85	0.25	3	23.34	3	26.3	3
	21.02	-0.08	3	30	3	26.56	3
	21.19	-0.08	3	23.42	3	20.17	3
	21.35	0.57	3	20.19	3	12.59	3
	21.52	0.57	3	24.79	3	15.37	3
	21.69	-0.09	3	17.68	3	17.37	3
	21.86	-0.09	3	23.06	3	11.96	3
	22.03	0.24	3	28.42	3	7.05	3
	22.19	0.24	3	15.25	3	11.42	3
	22.36	-0.09	3	12.19	3	23.4	3
	22.53	-0.41	3	9.31	3	14.58	3
	22.7	-0.08	3	20.05	3	10.88	3
	22.87	0.89	3	13.92	3	9.7	3
	23.03	0.24	3	20.89	3	8.38	3
	23.2	-0.74	3	17.09	3	13.94	3
	23.37	-0.09	3	19.17	3	11.83	3
	23.54	0.89	3	17.66	3	10	3
	23.7	0.56	3	7.62	3	23.14	3
	23.87	-0.1	3	10.71	3	10.34	3
	24.04	0.56	3	17.54	3	-2.39	3
	24.21	0.55	3	13.56	3	5.31	3
	24.38	-0.75	3	12.43	3	10.56	3
	24.54	-0.42	3	15.63	3	14.28	3
	24.71	0.56	3	12.19	3	10.64	3
	24.88	0.23	3	11.49	3	8.29	3
	25.05	0.23	3	11.88	3	3.04	3
	25.22	0.22	3	9.12	3	9.04	3
	25.38	-0.43	3	7.28	3	17.75	3
	25.55	-0.1	3	29.63	3	5.54	3
	25.72	0.55	3	12.12	3	-2.31	3
	25.89	0.22	3	-2.34	3	3.49	3
	26.06	-0.1	3	2.19	3	2.86	3
	26.22	-0.43	3	3.07	3	-0.59	3
	26.39	0.23	3	13.97	3	4.16	3
	26.56	0.55	3	12.02	3	2.25	3
	26.73	0.22	3	9.14	3	6.18	3
	26.89	0.22	3	4.71	3	10.65	3
	27.06	-0.11	3	17.18	3	12.18	3
	27.23	0.22	3	8.86	3	13	3
	27.4	0.54	3	-6.22	3	1.32	3
	27.57	-0.44	3	6.93	3	1.75	3
	27.73	-0.11	3	-5.56	3	-0.77	3
	27.9	0.54	3	4.25	3	-0.03	3
	28.07	-0.44	3	4.65	3	2.6	3
	28.24	-0.11	3	8.77	3	-2.02	3
	28.41	0.54	3	5.92	3	-2.71	3
	28.57	-0.11	3	3.46	3	3.29	3
	28.74	-0.11	3	3.85	3	-3.23	3
	28.91	0.54	3	-0.45	3	1.09	3
	29.08	0.21	3	12.69	3	2.96	3
	29.24	-0.11	3	3.72	3	1.2	3
	29.41	-0.11	3	3.26	3	5.07	3
	29.58	-0.11	3	5.75	3	3.5	3
	29.75	0.21	3	4.57	3	2.74	3
	29.92	0.54	3	6.98	3	-4.77	3
	30.08	0.21	3	0.95	3	0.78	3
	30.25	0.21	3	-3.99	3	-5.23	3
	30.42	0.21	3	2.17	3	-10.09	3
	30.59	-0.12	3	1.86	3	2	3
	30.76	-0.12	3	2.3	3	0.23	3
	30.92	0.21	3	-7.34	3	2.12	3
	31.09	0.53	3	-1.76	3	0.81	3
	31.26	-0.13	3	2.45	3	-4.68	3
	31.43	-0.12	3	5.29	3	-8.59	3
	31.6	0.2	3	2.31	3	-11.71	3
	31.76	0.2	3	-2.08	3	4.17	3
	31.93	0.2	3	5.96	3	7.67	3
	32.1	-0.13	3	7.9	3	-1.6	3
	32.27	0.2	3	0.36	3	-8.98	3
	32.43	0.2	3	-4.46	3	2.46	3
	32.6	-0.45	3	-5.02	3	6.07	3
	32.77	-0.13	3	7.26	3	-8.5	3
	32.94	0.53	3	-0.26	3	-6.25	3
	33.11	0.2	3	-0.63	3	-0.45	3
	33.27	0.2	3	3.97	3	-4.71	3
	33.44	0.2	3	-1.02	3	-3.72	3
	33.61	0.19	3	0.2	3	-7.89	3
	33.78	0.52	3	-5.27	3	-2.74	3
	33.95	0.51	3	9.76	3	4.02	3
	34.11	0.51	3	2.04	3	-6.02	3
	34.28	0.51	3	-2.6	3	-7.15	3
	34.45	0.18	3	5.97	3	-7.8	3
	34.62	0.18	3	-10.39	3	-6.25	3
	34.78	0.5	3	-7.27	3	-4.15	3
	34.95	0.5	3	-5.14	3	-7.47	3
	35.12	0.49	3	3.15	3	-0.76	3
	35.29	-0.16	3	9.6	3	-4.5	3
	35.46	0.16	3	-4.18	3	0.64	3
	35.62	0.82	3	4.59	3	1.47	3
	35.79	0.49	3	1.07	3	-9.2	3
	35.96	0.48	3	-9.4	3	-0.52	3
	36.13	0.8	3	-2.78	3	2.2	3
	36.3	0.8	3	-1.53	3	-6.4	3
	36.46	0.79	3	-5.75	3	-5.2	3
	36.63	1.11	3	-0.02	3	0.26	3
	36.8	1.43	3	-0.51	3	-6.2	3
	36.97	1.09	3	-6.59	3	-5.86	3
	37.13	1.41	3	-1.27	3	-8.69	3
	37.3	1.72	3	-1.8	3	-13.8	3
	37.47	0.73	3	7.71	3	-3.71	3
	37.64	1.38	3	5.4	3	-1.8	3
	37.81	3	3	-10.21	3	-4.43	3
	37.97	2	3	-3.45	3	-3.25	3
	38.14	1.98	3	-3.39	3	3.43	3
	38.31	3.27	3	19.24	3	1.67	3
	38.48	2.93	3	1.98	3	-16.54	3
	38.65	4.54	3	-33.43	3	-14.75	3
	38.81	5.48	3	-5.9	3	-6.3	3
	38.98	5.45	3	-1.41	3	-7.48	3
	39.15	6.39	3	-0.09	3	-3.57	3
	39.32	7.32	3	1.54	3	-5.48	3
	39.49	7.92	3	-3.67	3	-3.82	3
	39.65	8.53	3	6.32	3	-2.64	3
	39.82	10.43	3	-0.31	3	-4.37	3
	39.99	12.32	3	-0.35	3	-7.71	3
	40.16	14.2	3	-18.45	3	-4.81	3
	40.32	16.73	3	-6.69	3	4.11	3
	40.49	18.91	3	-2.91	3	-12.29	3
	40.66	21.09	3	1.53	3	-4.11	3
	40.83	22.27	3	7.77	3	-2.74	3
	41	24.43	3	-1.19	3	-16.26	3
	41.16	27.88	3	-1.64	3	-2.06	3
	41.33	30.67	3	-0.21	3	-8.44	3
	41.5	32.78	3	-6.44	3	-13.19	3
	41.67	34.23	3	-6.9	3	-8.23	3
	41.84	37.32	3	-12.94	3	-9.22	3
	42	41.05	3	-6.8	3	2.38	3
	42.17	42.14	3	11.03	3	-0.95	3
	42.34	43.55	3	-4.04	3	-8.13	3
	42.51	46.28	3	-7.43	3	-14.08	3
	42.67	48.34	3	-14.72	3	-10.39	3
	42.84	51.04	3	9.83	3	-3.37	3
	43.01	52.75	3	2.42	3	-5.81	3
	43.18	53.47	3	-1.3	3	-0.48	3
	43.35	54.84	3	-4.89	3	-11.95	3
	43.51	56.88	3	-12.19	3	-12.15	3
	43.68	58.58	3	-1.55	3	-0.69	3
	43.85	60.27	3	-4.81	3	-0.9	3
	44.02	60.96	3	5.72	3	-9.16	3
	44.19	60.32	3	0.35	3	-12.24	3
	44.35	61.35	3	-1.02	3	-1.43	3
	44.52	61.71	3	-6.57	3	-1.11	3
	44.69	62.41	3	-1.53	3	-8.66	3
	44.86	64.44	3	2.76	3	-4.54	3
	45.03	64.47	3	-5.53	3	-6.24	3
	45.19	63.48	3	-22.81	3	-13.61	3
	45.36	62.5	3	-5.43	3	-6.83	3
	45.53	62.53	3	-2.17	3	-6.27	3
	45.7	64.25	3	3.12	3	-2.06	3
	45.86	63.26	3	6.25	3	-1.65	3
	46.03	62.29	3	-3.21	3	-6.57	3
	46.2	62.66	3	-3.55	3	-14.73	3
	46.37	61.69	3	-3.45	3	-11.29	3
	46.54	61.05	3	-5.84	3	-1.6	3
	46.7	60.76	3	-7.23	3	-1.08	3
	46.87	60.82	3	8.38	3	-7.24	3
	47.04	60.53	3	3.15	3	-6.92	3
	47.21	58.2	3	-11.37	3	-4.77	3
	47.38	57.24	3	-0.47	3	-2.16	3
	47.54	59.7	3	-3.89	3	3.17	3
	47.71	58.38	3	3	3	-4.31	3
	47.88	52.96	3	3.57	3	-17.74	3
	48.05	53.74	3	-8.63	3	-8.5	3
	48.21	53.49	3	-0.43	3	-0.2	3
	48.38	52.55	3	-4.11	3	-10.74	3
	48.55	53.67	3	-4.63	3	-8.81	3
	48.72	50.32	3	-7.43	3	-2.96	3
	48.89	46.63	3	0.84	3	-1.11	3
	49.05	48.16	3	9.83	3	-13.46	3
	49.22	50.37	3	2.38	3	-13.77	3
	49.39	47.71	3	-6.51	3	5.37	3
	49.56	46.11	3	0.66	3	6.28	3
	49.73	44.16	3	-10.58	3	-1.76	3
	49.89	40.48	3	-11.5	3	-10.6	3
	50.06	40.66	3	-16.65	3	-19.03	3
	50.23	41.89	3	1.3	3	-5.27	3
	50.4	39.96	3	-7.78	3	-0.63	3
	50.56	40.49	3	-14.08	3	-7.1	3
	50.73	38.57	3	-3.47	3	-14.66	3
	50.9	35.61	3	3.93	3	-7.26	3
	51.07	36.5	3	1.55	3	-6.91	3
	51.24	37.4	3	-3.24	3	2.24	3
	51.4	31.6	3	7.94	3	0.58	3
	51.57	30.08	3	-7.52	3	-3.3	3
	51.74	33.86	3	-12.3	3	1.47	3
	51.91	29.83	3	0.87	3	-22.59	3
	52.08	28.28	3	-10.55	3	-20.38	3
	52.24	28.16	3	-6.07	3	-5.03	3
	52.41	25.92	3	3.23	3	2.61	3
	52.58	25.84	3	1.93	3	3.21	3
	52.75	32.57	3	4.43	3	-6.12	3
	52.92	26.31	3	-15.02	3	-4.12	3
	53.08	15.8	3	-0.22	3	-3.52	3
	53.25	23.34	3	-2.51	3	-5.1	3
	53.42	24.31	3	1.55	3	-2.06	3
	53.59	18.47	3	1.22	3	-5.59	3
	53.75	20.94	3	-12.79	3	-11.82	3
	53.92	20.87	3	-6.5	3	-13.4	3
	54.09	17.57	3	17.99	3	0.82	3
	54.26	16.39	3	6.45	3	1.69	3
	54.43	16.72	3	-21.1	3	-7.72	3
	54.59	17.04	3	-17.31	3	-6.83	3
	54.76	12.63	3	4.42	3	-9.07	3
	54.93	14.41	3	2.22	3	-14.51	3
	55.1	14.38	3	5.99	3	-7.29	3
	55.27	9.58	3	3.41	3	-3.79	3
	55.43	14.71	3	-12.21	3	1.11	3
	55.6	13.91	3	-3.94	3	-8.41	3
	55.77	9.1	3	4.65	3	-10.65	3
	55.94	10.58	3	2.55	3	-2.68	3
	56.1	7.58	3	-4.21	3	-5.46	3
	56.27	6.13	3	-5.64	3	-9.71	3
	56.44	10.56	3	-21.37	3	-15.75	3
	56.61	6.53	3	8.44	3	-1.17	3
	56.78	5.75	3	0.33	3	-0.86	3
	56.94	9.76	3	-6.68	3	-5.62	3
	57.11	5.7	3	8.61	3	-7.74	3
	57.28	3.52	3	-0.1	3	-3.32	3
	57.45	4.28	3	-2.71	3	-1.24	3
	57.62	2.41	3	-8.52	3	-6.04	3
	57.78	1.31	3	-1.64	3	0.82	3
	57.95	2.85	3	-7.48	3	-15.13	3
	58.12	1.34	3	-5.72	3	-20.49	3
	58.29	1.77	3	0.38	3	-3.96	3
	58.46	4.07	3	-5.84	3	-9.88	3
	58.62	4.02	3	-2.56	3	1.59	3
	58.79	1.05	3	5.65	3	4.52	3
	58.96	0.33	3	-12.56	3	-13.78	3
	59.13	2.07	3	-7.13	3	-4.09	3
	59.29	0	3	-1.84	3	-7.86	3
	59.46	0	3	0.47	3	-8	3
	59.63	0	3	-12.47	3	-4.16	3
	59.8	0	3	-8.34	3	-3.5	3
	59.97	0	3	-0.47	3	-7.63	3
	60.13	0	3	-0.25	3	-11.08	3
	60.3	0	3	0	3	-16.12	3
	60.47	0	3	0	3	0	3
	60.64

## Sheet: Fig S3F
		Buffer		MBP		MBP + dabigatran		MBP-PR-III + dabigatran
	time	Mean	N	Mean	N	Mean	N	Mean	N
	0.67	0	3	3.82	3	4	3	8	3
	1	0.26	3	5.94	3	4	3	8	3
	1.33	0.25	3	7.2	3	4	3	8	3
	1.67	0.38	3	6.84	3	4	3	8	3
	2	0.25	3	4.95	3	4	3	8	3
	2.33	0.13	3	17.13	3	4	3	8	3
	2.67	0.12	3	66.16	3	4	3	8	3
	3	0.12	3	140.77	3	4	3	8	3
	3.33	0.12	3	203.87	3	4	3	8	3
	3.67	0.25	3	238.45	3	4	3	8	3
	4	0.12	3	250.97	3	4	3	8	3
	4.33	0.12	3	253.34	3	4	3	8	3
	4.67	0.25	3	256.65	3	4	3	8	3
	5	0.25	3	257.71	3	4	3	8	3
	5.33	0.12	3	250.41	3	4	3	8	3
	5.67	-0.13	3	239.86	3	4	3	8	3
	6	-0.01	3	228.65	3	4	3	8	3
	6.33	0.12	3	218.48	3	4	3	8	3
	6.67	-0.01	3	208.62	3	4	3	8	3
	7	0.12	3	198.03	3	4	3	8	3
	7.33	0.12	3	188.37	3	4	3	8	3
	7.67	-0.01	3	178.16	3	4	3	8	3
	8	0.12	3	167.59	3	4	3	8	3
	8.33	0.12	3	160.17	3	4	3	8	3
	8.67	0.25	3	153.11	3	4	3	8	3
	9	0.37	3	141.26	3	4	3	8	3
	9.33	-0.01	3	135.64	3	4	3	8	3
	9.67	-0.01	3	132.76	3	4	3	8	3
	10	0.12	3	124.86	3	4	3	8	3
	10.33	-0.01	3	112.9	3	4	3	8	3
	10.67	0.24	3	109.11	3	4	3	8	3
	11	0.24	3	109.97	3	4	3	8	3
	11.33	-0.14	3	102.35	3	4	3	8	3
	11.67	0.24	3	94.66	3	4	3	8	3
	12	0.12	3	93.32	3	4	3	8	3
	12.33	-0.14	3	87.58	3	4	3	8	3
	12.67	0.24	3	77.31	3	4	3	8	3
	13	0.12	3	77.22	3	4	3	8	3
	13.33	0.24	3	75.75	3	4	3	8	3
	13.67	0.11	3	68.08	3	4	3	8	3
	14	0.11	3	65.26	3	4	3	8	3
	14.33	0.24	3	61.32	3	4	3	8	3
	14.67	0.11	3	64.76	3	4	3	8	3
	15	-0.01	3	61.3	3	4	3	8	3
	15.33	0.11	3	51.92	3	4	3	8	3
	15.67	0.37	3	49.64	3	4	3	8	3
	16	0.11	3	47.8	3	4	3	8	3
	16.33	0.11	3	50.45	3	4	3	8	3
	16.67	0.49	3	49.14	3	4	3	8	3
	17	0.49	3	47	3	4	3	8	3
	17.33	0.24	3	43.57	3	4	3	8	3
	17.67	0.24	3	42.98	3	4	3	8	3
	18	0.36	3	40.24	3	4	3	8	3
	18.33	0.62	3	36.98	3	4	3	8	3
	18.67	0.61	3	32.34	3	4	3	8	3
	19	0.48	3	26.02	3	4	3	8	3
	19.33	0.74	3	33.52	3	4	3	8	3
	19.67	0.74	3	33.95	3	4	3	8	3
	20	0.73	3	26.98	3	4	3	8	3
	20.33	0.99	3	29.14	3	4	3	8	3
	20.67	0.98	3	29.31	3	4	3	8	3
	21	1.36	3	22.93	3	4	3	8	3
	21.33	1.62	3	19.18	3	4	3	8	3
	21.67	1.74	3	22.38	3	4	3	8	3
	22	1.86	3	27.81	3	4	3	8	3
	22.33	1.99	3	22.35	3	4	3	8	3
	22.67	2.62	3	9.06	3	4	3	8	3
	23	4.14	3	17.17	3	4	3	8	3
	23.33	5.15	3	25.67	3	4	3	8	3
	23.67	5.27	3	19.5	3	4	3	8	3
	24	6.03	3	12.68	3	4	3	8	3
	24.33	6.78	3	14.45	3	4	3	8	3
	24.67	7.66	3	13.24	3	4	3	8	3
	25	9.44	3	11.25	3	4	3	8	3
	25.33	10.83	3	21.08	3	4	3	8	3
	25.67	11.71	3	18.64	3	4	3	8	3
	26	14.78	3	20.51	3	4	3	8	3
	26.33	18.23	3	5.69	3	4	3	8	3
	26.67	19.89	3	1.85	3	4	3	8	3
	27	21.56	3	10.77	3	4	3	8	3
	27.33	23.75	3	7.24	3	4	3	8	3
	27.67	25.95	3	13.31	3	4	3	8	3
	28	28.55	3	8.17	3	4	3	8	3
	28.33	30.25	3	6.61	3	4	3	8	3
	28.67	31.45	3	1.34	3	4	3	8	3
	29	33.95	3	7.3	3	4	3	8	3
	29.33	36.6	3	3.85	3	4	3	8	3
	29.67	39.27	3	0.99	3	4	3	8	3
	30	40.9	3	10.79	3	4	3	8	3
	30.33	42.02	3	12.1	3	4	3	8	3
	30.67	44.48	3	12.49	3	4	3	8	3
	31	45.48	3	13.3	3	4	3	8	3
	31.33	46.63	3	-3.14	3	4	3	8	3
	31.67	48.46	3	-9.94	3	4	3	8	3
	32	48.69	3	6.96	3	4	3	8	3
	32.33	49.33	3	6.85	3	4	3	8	3
	32.67	50.67	3	6.39	3	4	3	8	3
	33	50.91	3	-0.42	3	4	3	8	3
	33.33	50.75	3	-3.46	3	4	3	8	3
	33.67	51.28	3	6.18	3	4	3	8	3
	34	50.85	3	4.76	3	4	3	8	3
	34.33	50.13	3	-4.76	3	4	3	8	3
	34.67	50.43	3	1.01	3	4	3	8	3
	35	50.76	3	9.64	3	4	3	8	3
	35.33	49.85	3	4.15	3	4	3	8	3
	35.67	49.07	3	-2.48	3	4	3	8	3
	36	48.6	3	0.12	3	4	3	8	3
	36.33	48.55	3	-7.99	3	4	3	8	3
	36.67	47.75	3	-3.01	3	4	3	8	3
	37	46.67	3	6.95	3	4	3	8	3
	37.33	45.48	3	4	3	4	3	8	3
	37.67	44.14	3	3.6	3	4	3	8	3
	38	44.09	3	-6.98	3	4	3	8	3
	38.33	42.67	3	-4.86	3	4	3	8	3
	38.67	42.29	3	4.66	3	4	3	8	3
	39	41.42	3	-2.24	3	4	3	8	3
	39.33	40.45	3	-5.32	3	4	3	8	3
	39.67	39.16	3	-3.05	3	4	3	8	3
	40	37.4	3	15.42	3	4	3	8	3
	40.33	36.68	3	-1.11	3	4	3	8	3
	40.67	35.82	3	-18.11	3	4	3	8	3
	41	34.96	3	1.8	3	4	3	8	3
	41.33	33.77	3	-1.45	3	4	3	8	3
	41.67	33.09	3	-17.78	3	4	3	8	3
	42	30.96	3	-11.15	3	4	3	8	3
	42.33	29.73	3	7.76	3	4	3	8	3
	42.67	30.27	3	-3.47	3	4	3	8	3
	43	28.76	3	-9.78	3	4	3	8	3
	43.33	26.13	3	-14.98	3	4	3	8	3
	43.67	26.46	3	-6.35	3	4	3	8	3
	44	26.65	3	2.67	3	4	3	8	3
	44.33	25.12	3	4.62	3	4	3	8	3
	44.67	24.03	3	10.9	3	4	3	8	3
	45	22.95	3	4.1	3	4	3	8	3
	45.33	22.53	3	-7.15	3	4	3	8	3
	45.67	22.59	3	-12.15	3	4	3	8	3
	46	21.77	3	-2.89	3	4	3	8	3
	46.33	19.69	3	-3.19	3	4	3	8	3
	46.67	18.44	3	-2.68	3	4	3	8	3
	47	18.31	3	0.94	3	4	3	8	3
	47.33	18	3	-3.78	3	4	3	8	3
	47.67	16.21	3	-8.88	3	4	3	8	3
	48	16.57	3	-9.73	3	4	3	8	3
	48.33	16.4	3	1.28	3	4	3	8	3
	48.67	15.27	3	0.47	3	4	3	8	3
	49	13.84	3	-2.76	3	4	3	8	3
	49.33	13.69	3	7.2	3	4	3	8	3
	49.67	13.51	3	-4.52	3	4	3	8	3
	50	12.2	3	-10.78	3	4	3	8	3
	50.33	12.25	3	-4.85	3	4	3	8	3
	50.67	10.75	3	-6.32	3	4	3	8	3
	51	11.41	3	-5.54	3	4	3	8	3
	51.33	12.08	3	-2.65	3	4	3	8	3
	51.67	10.74	3	-5.08	3	4	3	8	3
	52	9.26	3	-7.34	3	4	3	8	3
	52.33	9.11	3	-14.66	3	4	3	8	3
	52.67	8.95	3	2.56	3	4	3	8	3
	53	7.62	3	8.2	3	4	3	8	3
	53.33	8.47	3	-6.75	3	4	3	8	3
	53.67	8.6	3	1.1	3	4	3	8	3
	54	10.95	3	-13.75	3	4	3	8	3
	54.33	5.76	3	-22.78	3	4	3	8	3
	54.67	3.63	3	-11.84	3	4	3	8	3
	55	7.68	3	2.09	3	4	3	8	3
	55.33	4.22	3	-0.4	3	4	3	8	3
	55.67	5.22	3	-10.81	3	4	3	8	3
	56	6.47	3	-5.16	3	4	3	8	3
	56.33	5.97	3	0.58	3	4	3	8	3
	56.67	5.64	3	-5.6	3	4	3	8	3
	57	4.95	3	-9.01	3	4	3	8	3
	57.33	5.3	3	10.59	3	4	3	8	3
	57.67	5.3	3	0.72	3	4	3	8	3
	58	8.89	3	-17.3	3	4	3	8	3
	58.33	2.35	3	-7.62	3	4	3	8	3
	58.67	-1.74	3	-1.4	3	4	3	8	3
	59	5.92	3	-0.05	3	4	3	8	3
	59.33	4.99	3	-6.19	3	4	3	8	3
	59.67	3.41	3	-4.9	3	4	3	8	3
	60	3.98	3	0.64	3	4	3	8	3
	60.33	2.37	3	-7.15	3	4	3	8	3
	60.67	0.65	3	-7.16	3	4	3	8	3
	61	2.61	3	17.71	3	4	3	8	3
	61.33	4.01	3	6.59	3	4	3	8	3
	61.67	4.92	3	-18.47	3	4	3	8	3
	62	3.16	3	-9.79	3	4	3	8	3
	62.33	2.25	3	6.69	3	4	3	8	3
	62.67	6.6	3	-2.72	3	4	3	8	3
	63	2.4	3	-5.92	3	4	3	8	3
	63.33	-0.51	3	-14.49	3	4	3	8	3
	63.67	2.3	3	-7.84	3	4	3	8	3
	64	1.95	3	0.41	3	4	3	8	3
	64.33	1.39	3	-4.84	3	4	3	8	3
	64.67	2.87	3	5.96	3	4	3	8	3
	65	3.08	3	-6.63	3	4	3	8	3
	65.33	1.97	3	-6.9	3	4	3	8	3
	65.67	2.52	3	-4.55	3	4	3	8	3
	66	1.06	3	-15.43	3	4	3	8	3
	66.33	-0.57	3	-6.73	3	4	3	8	3
	66.67	1.14	3	6.86	3	4	3	8	3
	67	3.66	3	2.28	3	4	3	8	3
	67.33	2.92	3	-2.7	3	4	3	8	3
	67.67	0.96	3	-3.9	3	4	3	8	3
	68	0.75	3	-6.49	3	4	3	8	3
	68.33	0.96	3	-14.22	3	4	3	8	3
	68.67	0.25	3	-2.74	3	4	3	8	3
	69	1.71	3	6.57	3	4	3	8	3
	69.33	2.81	3	2.8	3	4	3	8	3
	69.67	1.52	3	-1.76	3	4	3	8	3
	70	1.52	3	-8.98	3	4	3	8	3
	70.33	1	3	-2.97	3	4	3	8	3
	70.67	0.13	3	-2.28	3	4	3	8	3
	71	0.47	3	-7.53	3	4	3	8	3
	71.33	0.1	3	-12.7	3	4	3	8	3
	71.67	1.21	3	22.78	3	4	3	8	3
	72	0.83	3	3.67	3	4	3	8	3
	72.33	0.34	3	-23.38	3	4	3	8	3
	72.67	1.48	3	3.03	3	4	3	8	3
	73	1.06	3	-8.85	3	4	3	8	3
	73.33	0.37	3	-12.58	3	4	3	8	3
	73.67	-0.18	3	-15.33	3	4	3	8	3
	74	-1.14	3	-11.3	3	4	3	8	3
	74.33	1.13	3	-6.01	3	4	3	8	3
	74.67	2.6	3	-3.61	3	4	3	8	3
	75	-0.94	3	-6.82	3	4	3	8	3
	75.33	-0.55	3	-3.19	3	4	3	8	3
	75.67	2.96	3	7.42	3	4	3	8	3
	76	0.76	3	10.05	3	4	3	8	3
	76.33	-1.61	3	2.58	3	4	3	8	3
	76.67	1.73	3	-2.79	3	4	3	8	3
	77	1.37	3	-3.34	3	4	3	8	3
	77.33	0.67	3	-4.07	3	4	3	8	3
	77.67	1.58	3	-5.12	3	4	3	8	3
	78	1.21	3	0.39	3	4	3	8	3
	78.33	1.24	3	-2.43	3	4	3	8	3
	78.67	-0.27	3	-11.15	3	4	3	8	3
	79	-0.63	3	-2.99	3	4	3	8	3
	79.33	0.5	3	3.31	3	4	3	8	3
	79.67	0	3	3.14	3	4	3	8	3
	80	0	3	0.53	3	4	3	8	3
