# Supplementary material for: Identification of the factor XII contact activation site enables sensitive coagulation diagnostics
Source: Nat Commun. 2021 Sep 22;12:5596. doi: 10.1038/s41467-021-25888-7 (PMC8458485; doi:10.1038/s41467-021-25888-7)
Supplement: Supplementary file 4 — Source Data [file 41467_2021_25888_MOESM4_ESM.zip › SOURCE DATA/Supplementary Information/Source Data Supplementary Figure 6.xlsx]

## Sheet: Fig S6A
	Buffer	Antiserum	mAb-αPR-III_9	mAb-αPR-III_27	mAb-αPR-III_37	mAb-αPR-III_43
	0.031	1.5	0.311	1.5	1.5	1.5

## Sheet: Fig S6B
	FXII in plasma	100	50	25	12.5	0
		2.3468	0.9064	0.5056	0.2575	0.1673
		2.4317	0.9636	0.4663	0.277	0.1744
		2.4238	1.771	0.4962	0.2911	0.1787

## Sheet: Fig S6C
	Time (min)	Buffer				polyP (25 ng/mL)				polyP (25 ng/mL) + mAb-αPR-III_37				polyP (250 ng/mL)				polyP (250 ng/mL) + mAb-αPR-III_37
	0	0.2497	0.2494	0.252	0.2622	0.2521	0.2572	0.2541	0.2561	0.3666	0.3735	0.3727	0.3776	0.4321	0.4422	0.448	0.452	0.47	0.4699	0.4591	0.4661
	4.9903	0.2867	0.2809	0.2824	0.2944	0.287	0.2929	0.2942	0.2936	0.6531	0.6626	0.6631	0.6846	0.7917	0.7953	0.7964	0.8009	0.8407	0.8409	0.8347	0.8573
	9.99003	0.3034	0.2961	0.2984	0.3102	0.3043	0.3123	0.3163	0.3153	0.9175	0.9293	0.9325	0.9659	1.1169	1.1092	1.109	1.1157	1.1749	1.1785	1.1762	1.2123
	14.9898	0.3135	0.3063	0.3103	0.3229	0.3216	0.3302	0.3345	0.3352	1.154	1.1681	1.1715	1.2228	1.4005	1.3903	1.3858	1.3948	1.4637	1.4656	1.4664	1.5125
	19.9897	0.3281	0.3209	0.3236	0.3355	0.3375	0.3494	0.3551	0.3552	1.3644	1.3802	1.3854	1.4387	1.6415	1.6281	1.6227	1.6322	1.7086	1.7111	1.7099	1.7658
	24.9895	0.3376	0.3322	0.3346	0.3469	0.3522	0.3671	0.3746	0.3778	1.5512	1.5685	1.5736	1.6343	1.8401	1.8297	1.826	1.8323	1.9101	1.9126	1.9117	1.9717
	29.9892	0.3516	0.3462	0.3486	0.3613	0.372	0.3867	0.395	0.4008	1.7181	1.7331	1.7409	1.8075	2.0172	2.005	1.9969	2.0041	2.0795	2.0805	2.0815	2.1407
	34.9893	0.3626	0.3592	0.3619	0.3748	0.3861	0.4066	0.4161	0.4197	1.8606	1.8772	1.883	1.9466	2.149	2.1423	2.133	2.14	2.2142	2.2109	2.2122	2.2725
	39.9887	0.3745	0.3704	0.3749	0.3887	0.4032	0.4247	0.4361	0.4397	1.9874	2.0036	2.0121	2.0749	2.2722	2.2616	2.2532	2.2613	2.3282	2.3247	2.3207	2.3817
	44.9884	0.3891	0.3858	0.3894	0.4025	0.4213	0.4448	0.4583	0.4618	2.0956	2.1149	2.1188	2.1826	2.3572	2.3507	2.3434	2.3512	2.4127	2.4083	2.4079	2.4621
	49.9884	0.402	0.4003	0.4038	0.4177	0.4368	0.4631	0.4774	0.4824	2.1906	2.2098	2.2132	2.2731	2.4386	2.4281	2.4202	2.4282	2.4825	2.4789	2.4803	2.5289
	54.9881	0.4157	0.412	0.4171	0.4324	0.4549	0.4834	0.5027	0.5048	2.2741	2.2905	2.2934	2.3534	2.5006	2.4925	2.4841	2.4909	2.5411	2.5346	2.5371	2.5835
	59.9878	0.4278	0.425	0.4312	0.446	0.4673	0.5011	0.5207	0.5253	2.3431	2.3602	2.3663	2.4196	2.5595	2.5429	2.5408	2.5509	2.5902	2.5843	2.5843	2.6251
	64.9877	0.4436	0.4423	0.4472	0.4597	0.4853	0.5193	0.5385	0.5469	2.4047	2.4229	2.4257	2.4787	2.6012	2.589	2.5853	2.594	2.6277	2.6224	2.6219	2.6602
	69.9875	0.456	0.4526	0.4613	0.4762	0.5022	0.5401	0.5591	0.5683	2.4538	2.4735	2.4753	2.5201	2.6331	2.6215	2.6186	2.6282	2.6552	2.6494	2.6494	2.6866
	74.9873	0.4693	0.4698	0.4752	0.4875	0.5183	0.5569	0.5783	0.5856	2.5034	2.521	2.5234	2.564	2.6665	2.6498	2.6501	2.6557	2.679	2.6754	2.6719	2.708
	79.9871	0.4834	0.4812	0.4879	0.5006	0.539	0.5751	0.5968	0.6054	2.5351	2.5585	2.554	2.5971	2.6801	2.6681	2.6644	2.6719	2.691	2.684	2.6833	2.7167
	84.9871	0.4953	0.4934	0.5028	0.511	0.5529	0.5928	0.6192	0.6253	2.568	2.5854	2.586	2.6254	2.6969	2.6879	2.6794	2.6887	2.7056	2.698	2.6963	2.7272
	89.9871	0.5081	0.5061	0.5176	0.5248	0.5683	0.6094	0.6367	0.6465	2.5982	2.6142	2.6144	2.6499	2.7086	2.6987	2.694	2.6966	2.7163	2.7083	2.7077	2.7396
	94.9867	0.5246	0.5199	0.5294	0.5395	0.5835	0.6292	0.6579	0.6653	2.6219	2.6366	2.6337	2.6662	2.719	2.7089	2.7008	2.705	2.7231	2.7161	2.7164	2.7432
	99.9865	0.5383	0.5352	0.5434	0.5526	0.5992	0.649	0.6751	0.6871	2.6411	2.6558	2.6522	2.6847	2.7268	2.72	2.7127	2.7182	2.7373	2.7249	2.7219	2.7483
	104.986	0.5515	0.5515	0.5589	0.5687	0.6189	0.6684	0.6933	0.7066	2.6574	2.6704	2.668	2.6987	2.7352	2.7274	2.7183	2.7229	2.7371	2.728	2.7295	2.7579
	109.986	0.5648	0.5623	0.5713	0.5818	0.6352	0.6826	0.7122	0.7272	2.67	2.6832	2.682	2.7085	2.7412	2.7362	2.7249	2.7301	2.7374	2.7342	2.7325	2.7571
	114.986	0.5788	0.5774	0.5837	0.594	0.6489	0.7026	0.7338	0.747	2.68	2.6952	2.6897	2.7215	2.7475	2.7398	2.7303	2.7316	2.7477	2.7367	2.7382	2.7637
	119.986	0.5891	0.5924	0.5987	0.6086	0.6653	0.7189	0.7506	0.7668	2.6943	2.7102	2.7057	2.7417	2.7571	2.7507	2.741	2.7488	2.7431	2.7494	2.7375	2.7644
	124.985	0.6049	0.604	0.6073	0.6219	0.6859	0.7335	0.7674	0.7856	2.7017	2.714	2.71	2.7361	2.7575	2.7514	2.7391	2.7448	2.7504	2.7446	2.7414	2.7678
	129.985	0.6161	0.6166	0.6197	0.6351	0.7006	0.7516	0.7833	0.8032	2.7074	2.7185	2.7183	2.7466	2.7635	2.7525	2.7436	2.7488	2.7543	2.7411	2.7458	2.7736
	134.985	0.639	0.6306	0.6397	0.6499	0.7141	0.7674	0.8059	0.8201	2.7214	2.732	2.7253	2.7547	2.7687	2.7613	2.7505	2.754	2.7589	2.7516	2.7495	2.7808
	139.985	0.6603	0.6526	0.653	0.6652	0.7299	0.7896	0.8266	0.8446	2.7235	2.7339	2.7393	2.7678	2.7749	2.7711	2.7582	2.7648	2.7673	2.7499	2.7512	2.7869
	144.985	0.6669	0.6662	0.6663	0.6803	0.7561	0.8146	0.8459	0.8612	2.7284	2.7422	2.7391	2.7664	2.7805	2.7699	2.7575	2.7625	2.7664	2.7577	2.7566	2.7834
	149.984	0.6769	0.675	0.684	0.6882	0.7698	0.832	0.8665	0.8835	2.7328	2.7448	2.7377	2.7696	2.7845	2.7717	2.7632	2.7672	2.7633	2.7593	2.7554	2.7873
	154.984	0.6924	0.689	0.6965	0.7061	0.7833	0.8522	0.886	0.9011	2.74	2.7509	2.7446	2.7772	2.782	2.779	2.7651	2.7711	2.7727	2.7633	2.7609	2.79
	159.984	0.7049	0.7007	0.7113	0.7168	0.7985	0.8682	0.9116	0.9191	2.7422	2.7564	2.7531	2.7803	2.792	2.7791	2.7678	2.774	2.7692	2.7614	2.7611	2.7921
	164.984	0.7226	0.7285	0.7238	0.7353	0.8187	0.8891	0.9284	0.9373	2.7547	2.7564	2.7533	2.7811	2.7942	2.7822	2.7724	2.7749	2.7758	2.7704	2.7648	2.7932
	169.984	0.7348	0.735	0.7399	0.7496	0.8374	0.9104	0.9495	0.9581	2.7585	2.7606	2.7585	2.7884	2.798	2.789	2.7762	2.7825	2.78	2.7689	2.7633	2.794
	174.984	0.7435	0.7526	0.7488	0.7606	0.8498	0.9286	0.9672	0.9764	2.7569	2.7679	2.7606	2.7863	2.7966	2.7811	2.7672	2.7709	2.773	2.7626	2.7574	2.7927
	179.983	0.7622	0.763	0.7643	0.7754	0.8712	0.9444	0.989	0.9952	2.7662	2.7746	2.7664	2.7951	2.8	2.7918	2.7794	2.78	2.7772	2.7715	2.7704	2.7993

## Sheet: Fig S6D
	Time (min)	Buffer				polyP (0.1 μg/mL)				polyP (0.1 μg/mL) + mAb-αPR-III_37				polyP (1 μg/mL)				polyP (1 μg/mL) + mAb-αPR-III_37
	0	0.2694	0.2758	0.2729	0.2773	0.2378	0.2377	0.2373	0.2399	0.2657	0.2632	0.2643	0.2722	0.2844	0.2813	0.2878	0.2988	0.343	0.3477	0.3547	0.3597
	9.98848	0.3179	0.3226	0.3206	0.3264	0.3027	0.2962	0.294	0.2973	0.4814	0.4783	0.4617	0.4805	0.6556	0.5887	0.6248	0.6605	1.0236	1.0374	1.0423	1.0643
	19.9881	0.3416	0.3468	0.344	0.3508	0.3415	0.3211	0.3214	0.3267	0.6633	0.6574	0.6259	0.657	0.9446	0.833	0.8949	0.9552	1.561	1.5829	1.59	1.6238
	29.9877	0.3611	0.3675	0.3669	0.3728	0.3721	0.3502	0.3502	0.3535	0.8302	0.8211	0.78	0.8228	1.1721	1.0301	1.1142	1.1917	1.9465	1.9671	1.977	2.0094
	39.9874	0.3819	0.388	0.3868	0.3962	0.4079	0.3834	0.3835	0.3831	0.9875	0.9781	0.9281	0.9824	1.3558	1.1937	1.2925	1.3862	2.201	2.2214	2.2348	2.267
	49.9869	0.4018	0.4086	0.4072	0.4163	0.4397	0.4129	0.4158	0.4173	1.1355	1.126	1.0712	1.1321	1.5113	1.336	1.4456	1.5489	2.3666	2.3894	2.4006	2.4236
	59.9871	0.4225	0.43	0.4277	0.4345	0.4692	0.4436	0.4465	0.4483	1.2771	1.269	1.2079	1.2744	1.646	1.4592	1.5755	1.6899	2.4697	2.4898	2.5023	2.5196
	69.986	0.442	0.4474	0.4488	0.4553	0.497	0.4759	0.4795	0.4794	1.4076	1.3965	1.335	1.4092	1.7615	1.5748	1.6955	1.8145	2.5331	2.5558	2.5699	2.5832
	79.9855	0.4581	0.4666	0.4673	0.4722	0.5247	0.5082	0.5095	0.5143	1.5328	1.5204	1.4615	1.5396	1.865	1.6771	1.8031	1.9226	2.5818	2.6035	2.6169	2.6287
	89.9851	0.4798	0.4856	0.4878	0.4936	0.5475	0.5401	0.5461	0.5443	1.6478	1.6348	1.5794	1.6633	1.9499	1.7602	1.89	2.01	2.6139	2.6283	2.6443	2.6556
	99.9847	0.4986	0.5046	0.5054	0.5103	0.5743	0.5712	0.5762	0.5772	1.757	1.7448	1.6962	1.7789	2.0353	1.8489	1.9778	2.0993	2.6412	2.6591	2.6738	2.6808
	109.985	0.517	0.5227	0.5229	0.5296	0.6021	0.6042	0.6088	0.6081	1.8616	1.8506	1.8079	1.8845	2.1058	1.9282	2.0569	2.177	2.6612	2.6799	2.6927	2.6969
	119.984	0.534	0.5416	0.5429	0.5496	0.6352	0.6345	0.6414	0.6415	1.9583	1.9485	1.9093	1.9888	2.1718	1.9958	2.1297	2.2413	2.6719	2.6891	2.7006	2.7073
	129.983	0.5507	0.5608	0.5629	0.5674	0.6664	0.6688	0.6732	0.6708	2.0437	2.0335	2.0013	2.0791	2.2269	2.0627	2.1863	2.2953	2.6784	2.6948	2.7072	2.7085
	139.983	0.5713	0.5781	0.5817	0.586	0.6953	0.6991	0.707	0.7062	2.128	2.1169	2.0888	2.1667	2.2853	2.1291	2.2516	2.3503	2.684	2.6998	2.7133	2.7173
	149.982	0.5894	0.5983	0.6015	0.608	0.7309	0.7347	0.7394	0.7378	2.2046	2.1985	2.173	2.2442	2.3314	2.1868	2.3043	2.4008	2.6889	2.71	2.7187	2.723
	159.982	0.6072	0.6157	0.6199	0.628	0.7629	0.7669	0.7769	0.7744	2.2687	2.2572	2.2389	2.3072	2.3673	2.239	2.3477	2.4401	2.6937	2.7114	2.7251	2.7294
	169.982	0.6246	0.6339	0.6397	0.6462	0.7959	0.7975	0.8052	0.8092	2.3241	2.3151	2.2991	2.3638	2.4035	2.2828	2.3911	2.4719	2.6974	2.713	2.7262	2.7319
	179.981	0.6417	0.6511	0.6576	0.6643	0.8284	0.835	0.8381	0.839	2.3726	2.3649	2.3529	2.4115	2.438	2.3321	2.4337	2.5055	2.7031	2.7194	2.7261	2.7347

## Sheet: Fig S6E
	Time (min)	Buffer				DXS (0.1 μg/mL)				DXS (0.1 μg/mL) + mAb-αPR-III_37				DXS (1 μg/mL)				DXS (1 μg/mL) + mAb-αPR-III_37
	0	0.2497	0.2494	0.252	0.2622	0.2543	0.2593	0.2547	0.2553	0.3254	0.3248	0.316	0.3332	0.4352	0.4474	0.4531	0.4569	0.4692	0.4669	0.4741	0.4701
	4.9903	0.2867	0.2809	0.2824	0.2944	0.2866	0.2906	0.2857	0.2864	0.4804	0.4789	0.4713	0.5134	0.8337	0.8365	0.8467	0.8507	0.8657	0.8706	0.8801	0.8892
	9.99003	0.3034	0.2961	0.2984	0.3102	0.302	0.3064	0.3023	0.3027	0.6219	0.6181	0.6115	0.6722	1.1896	1.1852	1.1978	1.2038	1.2215	1.2293	1.2416	1.2596
	14.9898	0.3135	0.3063	0.3103	0.3229	0.3156	0.321	0.3174	0.3184	0.7529	0.7485	0.7414	0.8162	1.489	1.4849	1.4979	1.5046	1.5234	1.5327	1.5461	1.5639
	19.9897	0.3281	0.3209	0.3236	0.3355	0.3308	0.3362	0.3334	0.3344	0.8734	0.8699	0.8636	0.9472	1.7397	1.7353	1.75	1.7575	1.7747	1.7856	1.8018	1.8139
	24.9895	0.3376	0.3322	0.3346	0.3469	0.3439	0.3511	0.3497	0.3497	0.9837	0.9784	0.9736	1.0687	1.9447	1.9427	1.9553	1.9644	1.9778	1.9886	2.0035	2.0165
	29.9892	0.3516	0.3462	0.3486	0.3613	0.3594	0.3665	0.3651	0.3652	1.0882	1.0814	1.0775	1.1787	2.1147	2.1135	2.1261	2.1361	2.1425	2.156	2.1699	2.1816
	34.9893	0.3626	0.3592	0.3619	0.3748	0.3733	0.378	0.3792	0.3777	1.1826	1.1758	1.171	1.2783	2.2499	2.2463	2.257	2.2634	2.2702	2.2809	2.294	2.3044
	39.9887	0.3745	0.3704	0.3749	0.3887	0.3884	0.3953	0.3956	0.3921	1.2716	1.2658	1.2603	1.3735	2.3524	2.3484	2.3587	2.371	2.3726	2.3792	2.3944	2.3993
	44.9884	0.3891	0.3858	0.3894	0.4025	0.4011	0.4075	0.4089	0.4071	1.3558	1.3483	1.3422	1.4578	2.4376	2.4359	2.4451	2.4554	2.457	2.4595	2.4701	2.4779
	49.9884	0.402	0.4003	0.4038	0.4177	0.4165	0.4226	0.4237	0.4224	1.4349	1.4281	1.4232	1.5426	2.5019	2.5004	2.5109	2.5186	2.522	2.5189	2.5319	2.5389
	54.9881	0.4157	0.412	0.4171	0.4324	0.432	0.4387	0.44	0.4384	1.5096	1.5032	1.4958	1.6184	2.5575	2.5586	2.5627	2.5758	2.5719	2.574	2.5781	2.5846
	59.9878	0.4278	0.425	0.4312	0.446	0.4459	0.4513	0.4533	0.4525	1.581	1.5736	1.5673	1.692	2.5991	2.6013	2.6029	2.6162	2.6126	2.6094	2.6182	2.6212
	64.9877	0.4436	0.4423	0.4472	0.4597	0.461	0.4667	0.4691	0.4673	1.6475	1.6416	1.6352	1.7596	2.6368	2.6377	2.6387	2.6522	2.6424	2.6459	2.6493	2.6536
	69.9875	0.456	0.4526	0.4613	0.4762	0.4758	0.4812	0.4845	0.4798	1.711	1.7029	1.6967	1.8211	2.661	2.6656	2.6638	2.6821	2.6659	2.6682	2.6728	2.6746
	74.9873	0.4693	0.4698	0.4752	0.4875	0.4895	0.4984	0.4981	0.4938	1.7705	1.7615	1.7569	1.878	2.6847	2.6882	2.6852	2.7042	2.689	2.692	2.6944	2.6925
	79.9871	0.4834	0.4812	0.4879	0.5006	0.5047	0.5093	0.5125	0.5107	1.8256	1.8169	1.8146	1.9343	2.7027	2.7049	2.7001	2.7183	2.7038	2.704	2.7049	2.703
	84.9871	0.4953	0.4934	0.5028	0.511	0.5179	0.5232	0.5295	0.5241	1.8801	1.8722	1.8686	1.9883	2.7131	2.7215	2.7196	2.7309	2.7191	2.7129	2.7237	2.717
	89.9871	0.5081	0.5061	0.5176	0.5248	0.5307	0.5397	0.5426	0.5388	1.9292	1.9252	1.9183	2.0386	2.7299	2.7319	2.7289	2.7447	2.7291	2.7218	2.7318	2.7253
	94.9867	0.5246	0.5199	0.5294	0.5395	0.546	0.5534	0.5576	0.5544	1.9773	1.9741	1.9651	2.0866	2.7396	2.743	2.7361	2.7527	2.7323	2.7335	2.7379	2.7323
	99.9865	0.5383	0.5352	0.5434	0.5526	0.5602	0.5662	0.5712	0.5717	2.0222	2.0188	2.0113	2.1285	2.7456	2.7462	2.7432	2.7592	2.7366	2.7413	2.7481	2.7413
	104.986	0.5515	0.5515	0.5589	0.5687	0.5745	0.5835	0.5872	0.5879	2.0677	2.0623	2.0568	2.1714	2.7561	2.7591	2.75	2.7602	2.7475	2.7463	2.7486	2.748
	109.986	0.5648	0.5623	0.5713	0.5818	0.5859	0.5928	0.6022	0.6017	2.1133	2.1056	2.0977	2.2084	2.7596	2.7614	2.7546	2.7673	2.7481	2.7476	2.752	2.7465
	114.986	0.5788	0.5774	0.5837	0.594	0.5994	0.6116	0.618	0.6168	2.149	2.1475	2.1373	2.2488	2.7662	2.767	2.7585	2.7752	2.7539	2.7504	2.759	2.7524
	119.986	0.5891	0.5924	0.5987	0.6086	0.6104	0.6269	0.6326	0.6288	2.1928	2.1848	2.1745	2.2856	2.7726	2.7745	2.7588	2.7729	2.7556	2.7552	2.7612	2.7619
	124.985	0.6049	0.604	0.6073	0.6219	0.6238	0.6387	0.6473	0.6386	2.2189	2.2182	2.2088	2.3183	2.77	2.7717	2.7616	2.7754	2.7541	2.7523	2.7598	2.7592
	129.985	0.6161	0.6166	0.6197	0.6351	0.6403	0.6492	0.6633	0.6558	2.2541	2.2501	2.2407	2.3485	2.7739	2.7747	2.7657	2.7827	2.7597	2.7535	2.7634	2.7628
	134.985	0.639	0.6306	0.6397	0.6499	0.6502	0.671	0.6815	0.6706	2.2855	2.2865	2.2764	2.3824	2.7826	2.7823	2.7706	2.7896	2.7652	2.7615	2.7692	2.7703
	139.985	0.6603	0.6526	0.653	0.6652	0.6721	0.6818	0.6954	0.6853	2.3196	2.3238	2.3131	2.4125	2.7797	2.7849	2.7781	2.7928	2.7646	2.7625	2.7694	2.7722
	144.985	0.6669	0.6662	0.6663	0.6803	0.6917	0.6983	0.7087	0.7017	2.3432	2.3465	2.3425	2.4442	2.7863	2.787	2.7792	2.7962	2.7667	2.7681	2.7711	2.7674
	149.984	0.6769	0.675	0.684	0.6882	0.7021	0.7122	0.7264	0.7171	2.3747	2.3768	2.3686	2.4644	2.7917	2.788	2.7797	2.7985	2.7696	2.7695	2.7739	2.7702
	154.984	0.6924	0.689	0.6965	0.7061	0.7166	0.7276	0.7438	0.7336	2.399	2.406	2.4005	2.496	2.7864	2.7879	2.7823	2.7995	2.7779	2.7774	2.7843	2.7807
	159.984	0.7049	0.7007	0.7113	0.7168	0.7332	0.7422	0.7554	0.7483	2.4323	2.4341	2.4209	2.5199	2.7963	2.7958	2.787	2.7977	2.7765	2.7743	2.7788	2.7771
	164.984	0.7226	0.7285	0.7238	0.7353	0.7486	0.7569	0.7753	0.764	2.4626	2.4566	2.4486	2.5445	2.7967	2.7998	2.7868	2.8031	2.7779	2.7742	2.7826	2.7837
	169.984	0.7348	0.735	0.7399	0.7496	0.7651	0.7741	0.7904	0.7817	2.4786	2.4826	2.4742	2.5674	2.7988	2.8016	2.7949	2.8041	2.7803	2.7788	2.7855	2.7828
	174.984	0.7435	0.7526	0.7488	0.7606	0.7788	0.7888	0.8017	0.7948	2.4975	2.5002	2.4964	2.5842	2.7965	2.797	2.7865	2.8036	2.7736	2.7774	2.7852	2.7838
	179.983	0.7622	0.763	0.7643	0.7754	0.795	0.8053	0.8196	0.814	2.521	2.5272	2.523	2.6086	2.8046	2.803	2.789	2.8065	2.784	2.7815	2.7893	2.786
