# Supplementary material for: Identification of the factor XII contact activation site enables sensitive coagulation diagnostics
Source: Nat Commun. 2021 Sep 22;12:5596. doi: 10.1038/s41467-021-25888-7 (PMC8458485; doi:10.1038/s41467-021-25888-7)
Supplement: Supplementary file 4 — Source Data [file 41467_2021_25888_MOESM4_ESM.zip › SOURCE DATA/Supplementary Information/Source Data Supplementary Figure 1CD.xlsx]

## Sheet: Fig S1C
		FXII_fl		FXII_ΔPR-III		FXII_fl + kaolin		FXII_ΔPR-III + kaolin
	time	Mean	N	Mean	N	Mean	N	Mean	N
	0.67	2	2	0	2	0	2	0	2
	1	2	2	-0.25	2	0	2	0	2
	1.33	2	2	0	2	0.25	2	0	2
	1.67	2	2	0	2	0.12	2	0.25	2
	2	2	2	0.25	2	-0.12	2	0.62	2
	2.33	2	2	0.74	2	0	2	0.74	2
	2.67	2	2	0.5	2	0.12	2	0.5	2
	3	2	2	0.5	2	0.12	2	0.62	2
	3.33	2	2	0.74	2	0.12	2	0.62	2
	3.67	2	2	0.74	2	0	2	0.5	2
	4	2	2	0.25	2	0.12	2	0.62	2
	4.33	2	2	0.5	2	0.12	2	0.5	2
	4.67	2	2	0.99	2	0	2	0.62	2
	5	2	2	0.5	2	0	2	0.5	2
	5.33	2	2	0.25	2	0	2	0.62	2
	5.67	2	2	0.74	2	0.12	2	0.74	2
	6	2	2	0.74	2	0.25	2	0.62	2
	6.33	2	2	0.5	2	0.12	2	0.62	2
	6.67	2	2	0.74	2	0.12	2	0.37	2
	7	2	2	0.74	2	0.24	2	0.62	2
	7.33	2	2	0.5	2	0.37	2	0.87	2
	7.67	2	2	0.74	2	0.12	2	0.62	2
	8	2	2	0.5	2	0.12	2	0.37	2
	8.33	2	2	0.5	2	0.24	2	0.5	2
	8.67	2	2	0.99	2	-0.01	2	0.62	2
	9	2	2	0.74	2	0.12	2	0.62	2
	9.33	2	2	0.5	2	0.37	2	0.87	2
	9.67	2	2	0.5	2	0.12	2	0.74	2
	10	2	2	0.74	2	0.12	2	0.37	2
	10.33	2	2	0.74	2	0.24	2	0.37	2
	10.67	2	2	0.5	2	0.12	2	0.74	2
	11	2	2	0.5	2	0.24	2	0.5	2
	11.33	2	2	0.5	2	0.12	2	0.5	2
	11.67	2	2	0.74	2	0.24	2	0.87	2
	12	2	2	0.99	2	0.24	2	0.74	2
	12.33	2	2	0.5	2	0.24	2	0.74	2
	12.67	2	2	0.5	2	0.11	2	0.74	2
	13	2	2	0.74	2	0.24	2	0.5	2
	13.33	2	2	0.5	2	0.36	2	0.62	2
	13.67	2	2	0.74	2	0.11	2	0.75	2
	14	2	2	0.74	2	0.24	2	0.62	2
	14.33	2	2	0.25	2	0.24	2	0.5	2
	14.67	2	2	0.5	2	0.24	2	0.5	2
	15	2	2	1.24	2	0.11	2	0.75	2
	15.33	2	2	0.99	2	0.23	2	0.87	2
	15.67	2	2	0.5	2	0.11	2	0.87	2
	16	2	2	0.5	2	0.11	2	0.37	2
	16.33	2	2	0.75	2	0.36	2	0.5	2
	16.67	2	2	0.99	2	0.11	2	0.75	2
	17	2	2	0.75	2	0.11	2	0.62	2
	17.33	2	2	0.75	2	0.48	2	0.75	2
	17.67	2	2	0.75	2	0.36	2	0.99	2
	18	2	2	0.75	2	0.11	2	0.75	2
	18.33	2	2	0.99	2	0.23	2	0.62	2
	18.67	2	2	0.99	2	0.11	2	1.12	2
	19	2	2	0.99	2	0.23	2	0.99	2
	19.33	2	2	0.99	2	0.48	2	0.62	2
	19.67	2	2	1.24	2	0.48	2	0.62	2
	20	2	2	1.24	2	0.47	2	0.87	2
	20.33	2	2	1.24	2	0.35	2	0.99	2
	20.67	2	2	1.24	2	0.72	2	0.87	2
	21	2	2	0.99	2	0.97	2	0.99	2
	21.33	2	2	1.24	2	0.72	2	0.99	2
	21.67	2	2	1.24	2	1.34	2	1.12	2
	22	2	2	1.49	2	1.95	2	0.99	2
	22.33	2	2	1.49	2	2.07	2	0.87	2
	22.67	2	2	1.24	2	3.31	2	1.12	2
	23	2	2	1.24	2	5.54	2	1	2
	23.33	2	2	1.24	2	8.39	2	1	2
	23.67	2	2	1.74	2	12.48	2	1.12	2
	24	2	2	1.74	2	17.07	2	1	2
	24.33	2	2	1.24	2	22.04	2	1	2
	24.67	2	2	1.24	2	26.53	2	1.37	2
	25	2	2	1	2	30.29	2	1.62	2
	25.33	2	2	1	2	33.3	2	1.37	2
	25.67	2	2	1.24	2	35.33	2	1.24	2
	26	2	2	1.25	2	36.74	2	1.37	2
	26.33	2	2	1.25	2	37.02	2	1.12	2
	26.67	2	2	0.75	2	36.79	2	1.24	2
	27	2	2	0.75	2	35.67	2	1.49	2
	27.33	2	2	1	2	34.42	2	1.49	2
	27.67	2	2	1	2	32.9	2	1.25	2
	28	2	2	0.75	2	31.76	2	1.12	2
	28.33	2	2	0.75	2	30.75	2	1.25	2
	28.67	2	2	1	2	28.69	2	1.12	2
	29	2	2	0.75	2	27.41	2	1.37	2
	29.33	2	2	0.75	2	25.85	2	1.25	2
	29.67	2	2	0.75	2	24.56	2	1	2
	30	2	2	0.5	2	23.13	2	1.37	2
	30.33	2	2	0.75	2	21.3	2	1	2
	30.67	2	2	0.75	2	20.12	2	0.87	2
	31	2	2	0.75	2	19.33	2	1	2
	31.33	2	2	0.75	2	18.01	2	1.12	2
	31.67	2	2	0.5	2	16.43	2	1.12	2
	32	2	2	0.5	2	15.5	2	1	2
	32.33	2	2	0.25	2	14.83	2	1	2
	32.67	2	2	0.5	2	13.37	2	1.12	2
	33	2	2	1.25	2	12.57	2	1.12	2
	33.33	2	2	1	2	12.56	2	0.87	2
	33.67	2	2	0.5	2	10.96	2	0.87	2
	34	2	2	0.5	2	10.29	2	1.12	2
	34.33	2	2	0.75	2	9.75	2	1.25	2
	34.67	2	2	0.75	2	9.21	2	1	2
	35	2	2	0.5	2	8.54	2	0.75	2
	35.33	2	2	1	2	8.39	2	0.87	2
	35.67	2	2	1	2	7.99	2	1	2
	36	2	2	0.75	2	6.78	2	0.87	2
	36.33	2	2	0.75	2	6.24	2	1.12	2
	36.67	2	2	0.25	2	5.7	2	0.87	2
	37	2	2	0.25	2	5.69	2	0.75	2
	37.33	2	2	0.75	2	5.42	2	1	2
	37.67	2	2	0.75	2	5.15	2	1	2
	38	2	2	0.75	2	4.34	2	1	2
	38.33	2	2	0.75	2	4.87	2	0.62	2
	38.67	2	2	0.5	2	4.86	2	0.75	2
	39	2	2	0.5	2	3.38	2	1	2
	39.33	2	2	1	2	3.38	2	0.75	2
	39.67	2	2	0.75	2	3.24	2	0.87	2
	40	2	2	0.5	2	3.77	2	0.87	2
	40.33	2	2	0.75	2	4.3	2	0.62	2
	40.67	2	2	0.5	2	2.69	2	0.75	2
	41	2	2	0.75	2	1.35	2	1.12	2
	41.33	2	2	0.75	2	2.82	2	1	2
	41.67	2	2	0.5	2	3.74	2	0.87	2
	42	2	2	0.5	2	2	2	0.75	2
	42.33	2	2	0.5	2	2.13	2	0.62	2
	42.67	2	2	1	2	2.66	2	0.75	2
	43	2	2	1	2	1.32	2	0.87	2
	43.33	2	2	0.75	2	1.99	2	1.12	2
	43.67	2	2	0.5	2	1.98	2	0.75	2
	44	2	2	0.25	2	1.18	2	0.37	2
	44.33	2	2	0.75	2	1.45	2	0.87	2
	44.67	2	2	1.25	2	1.71	2	1	2
	45	2	2	0.5	2	1.57	2	0.88	2
	45.33	2	2	0.25	2	1.03	2	0.75	2
	45.67	2	2	1	2	0.89	2	0.63	2
	46	2	2	1	2	1.16	2	0.75	2
	46.33	2	2	0.5	2	1.43	2	0.75	2
	46.67	2	2	0.5	2	0.75	2	0.75	2
	47	2	2	0.75	2	1.29	2	0.63	2
	47.33	2	2	0.5	2	1.29	2	0.75	2
	47.67	2	2	0.5	2	-0.19	2	0.88	2
	48	2	2	0.75	2	-0.05	2	0.75	2
	48.33	2	2	0.75	2	1.42	2	0.63	2
	48.67	2	2	0.75	2	1.42	2	1	2
	49	2	2	1	2	0.61	2	0.75	2
	49.33	2	2	1	2	0.61	2	0.38	2
	49.67	2	2	0.5	2	-0.47	2	0.75	2
	50	2	2	0.5	2	0.07	2	0.88	2
	50.33	2	2	0.75	2	1.15	2	0.75	2
	50.67	2	2	0.5	2	0.61	2	0.63	2
	51	2	2	0.75	2	0.88	2	0.63	2
	51.33	2	2	0.5	2	0.2	2	0.75	2
	51.67	2	2	0.5	2	-1.15	2	0.88	2
	52	2	2	1	2	-0.2	2	1	2
	52.33	2	2	0.5	2	1.02	2	0.88	2
	52.67	2	2	0.75	2	0.21	2	0.38	2
	53	2	2	1	2	-0.61	2	0.63	2
	53.33	2	2	0.5	2	-0.2	2	0.88	2
	53.67	2	2	1	2	1.02	2	0.5	2
	54	2	2	0.75	2	0.34	2	0.63	2
	54.33	2	2	0.5	2	-0.2	2	0.88	2
	54.67	2	2	0.5	2	0.21	2	0.75	2
	55	2	2	0.25	2	-0.34	2	0.75	2
	55.33	2	2	0.75	2	-0.88	2	0.5	2
	55.67	2	2	1	2	-0.06	2	0.38	2
	56	2	2	0.5	2	0.88	2	0.88	2
	56.33	2	2	0.75	2	0.61	2	0.88	2
	56.67	2	2	0.75	2	0.2	2	0.75	2
	57	2	2	0.75	2	-0.74	2	0.75	2
	57.33	2	2	0.75	2	-0.47	2	0.63	2
	57.67	2	2	0.75	2	-0.2	2	0.63	2
	58	2	2	1	2	1.03	2	0.63	2
	58.33	2	2	0.25	2	0.88	2	0.75	2
	58.67	2	2	0.5	2	-0.61	2	0.63	2
	59	2	2	0.75	2	-0.33	2	0.63	2
	59.33	2	2	1	2	-0.47	2	0.88	2
	59.67	2	2	1.5	2	-0.6	2	0.88	2
	60	2	2	0.25	2	-0.06	2	0.63	2
	60.33	2	2	0	2	0.61	2	0.75	2
	60.67	2	2	1.25	2	0.62	2	0.88	2
	61	2	2	0.5	2	-0.87	2	0.75	2
	61.33	2	2	0.25	2	-1.28	2	0.63	2
	61.67	2	2	1	2	0.35	2	0.63	2
	62	2	2	1	2	0.08	2	0.63	2
	62.33	2	2	0.5	2	-0.33	2	0.38	2
	62.67	2	2	0.5	2	0.08	2	0.63	2
	63	2	2	0.75	2	-0.87	2	1	2
	63.33	2	2	0.5	2	-0.32	2	0.75	2
	63.67	2	2	1	2	-0.05	2	0.75	2
	64	2	2	1	2	-0.05	2	0.75	2
	64.33	2	2	0.75	2	-0.19	2	0.63	2
	64.67	2	2	0.5	2	0.35	2	0.5	2
	65	2	2	0.75	2	-0.45	2	0.63	2
	65.33	2	2	1	2	-1.68	2	1	2
	65.67	2	2	0.5	2	-0.05	2	0.75	2
	66	2	2	0.75	2	-0.32	2	0.38	2
	66.33	2	2	1	2	-0.04	2	0.75	2
	66.67	2	2	0.5	2	-0.46	2	1	2
	67	2	2	0.5	2	-0.86	2	0.5	2
	67.33	2	2	0.5	2	0.37	2	0.88	2
	67.67	2	2	1	2	0.37	2	1	2
	68	2	2	1	2	-0.17	2	0.38	2
	68.33	2	2	0.25	2	-0.59	2	0.75	2
	68.67	2	2	0.75	2	-1.13	2	0.75	2
	69	2	2	0.5	2	-0.58	2	0.5	2
	69.33	2	2	1	2	-0.17	2	0.88	2
	69.67	2	2	1	2	-0.44	2	0.75	2
	70	2	2	0.75	2	-0.03	2	0.5	2
	70.33	2	2	0.75	2	0.24	2	0.63	2
	70.67	2	2	0.75	2	-0.85	2	0.63	2
	71	2	2	0.5	2	-0.98	2	0.63	2
	71.33	2	2	0.25	2	-0.17	2	0.63	2
	71.67	2	2	1	2	-0.03	2	0.75	2
	72	2	2	1	2	-0.03	2	1.13	2
	72.33	2	2	0.75	2	-0.84	2	0.5	2
	72.67	2	2	0.75	2	-0.43	2	0.38	2
	73	2	2	0.75	2	-0.16	2	1.13	2
	73.33	2	2	0.5	2	-0.29	2	0.88	2
	73.67	2	2	0.5	2	-0.16	2	0.5	2
	74	2	2	0.75	2	-0.15	2	0.63	2
	74.33	2	2	1	2	-0.3	2	0.75	2
	74.67	2	2	1.25	2	-0.98	2	0.63	2
	75	2	2	0.5	2	-0.43	2	0.75	2
	75.33	2	2	0.25	2	-0.69	2	0.88	2
	75.67	2	2	1	2	-0.97	2	0.75	2
	76	2	2	1	2	-0.15	2	0.75	2
	76.33	2	2	0.75	2	0.13	2	0.63	2
	76.67	2	2	0.75	2	-0.28	2	0.75	2
	77	2	2	0.5	2	-0.69	2	0.75	2
	77.33	2	2	0.25	2	-0.28	2	0.38	2
	77.67	2	2	0.75	2	-0.01	2	0.5	2
	78	2	2	0.75	2	-0.14	2	0.5	2
	78.33	2	2	0.75	2	-0.42	2	0.63	2
	78.67	2	2	0.75	2	-1.37	2	0.88	2
	79	2	2	0.75	2	-0.96	2	0.75	2
	79.33	2	2	1	2	0.14	2	0.75	2
	79.67	2	2	0.5	2	0	2	0.75	2
	80	2	2	0.5	2	-0.27	2	0.75	2
	80.33	2	2	0.75	2	-0.55	2	0.75	2
	80.67	2	2	1	2	-0.27	2	0.63	2
	81	2	2	1	2	-0.68	2	0.63	2
	81.33	2	2	0.5	2	-0.81	2	0.75	2
	81.67	2	2	0.75	2	0.01	2	0.5	2
	82	2	2	1	2	-0.67	2	0.63	2
	82.33	2	2	0.5	2	-0.26	2	1.01	2
	82.67	2	2	0.5	2	-0.4	2	0.88	2
	83	2	2	1.01	2	-0.39	2	0.63	2
	83.33	2	2	0.75	2	0.16	2	0.5	2
	83.67	2	2	0.75	2	-0.67	2	0.63	2
	84	2	2	0.5	2	-0.94	2	0.5	2
	84.33	2	2	1.01	2	-0.53	2	0.88	2
	84.67	2	2	0.75	2	0.16	2	0.88	2
	85	2	2	0	2	-0.67	2	0.25	2
	85.33	2	2	1.01	2	-1.48	2	1.01	2
	85.67	2	2	1.01	2	-0.39	2	0.88	2
	86	2	2	0.75	2	0.58	2	0.38	2
	86.33	2	2	0.75	2	-0.38	2	0.88	2
	86.67	2	2	0.75	2	-0.66	2	0.88	2
	87	2	2	0.5	2	-0.25	2	0.76	2
	87.33	2	2	0.25	2	-0.52	2	0.38	2
	87.67	2	2	1.26	2	-0.24	2	0.63	2
	88	2	2	1.26	2	-1.2	2	1.01	2
	88.33	2	2	0.25	2	-0.92	2	0.63	2
	88.67	2	2	0.5	2	0.17	2	0.63	2
	89	2	2	1.01	2	-0.58	2	0.88	2
	89.33	2	2	0.75	2	0	2	1.01	2
	89.67	2	2	0.5	2	0	2	0.5	2

## Sheet: Fig S1D
		FXII_fl		FXII_ΔPR-III		FXII_fl + ellagic acid		FXII_ΔPR-III + ellagic acid
	time	Mean	N	Mean	N	Mean	N	Mean	N
	0.43	2	2	1.5	2	0.2	2	0.2	2
	0.77	2	2	1.5	2	0	2	0.1	2
	1.1	2	2	1.5	2	-0.2	2	0	2
	1.44	2	2	1.5	2	0.4	2	0.4	2
	1.77	2	2	1.5	2	0.2	2	0.7	2
	2.1	2	2	1.5	2	-0.2	2	0.7	2
	2.44	2	2	1.5	2	-0.1	2	0.5	2
	2.77	2	2	1.5	2	0.2	2	0.6	2
	3.11	2	2	1.5	2	0	2	0.7	2
	3.44	2	2	1.5	2	-0.1	2	0.6	2
	3.78	2	2	1.5	2	0.1	2	0.6	2
	4.11	2	2	1.5	2	0.3	2	0.9	2
	4.45	2	2	1.5	2	0.2	2	0.6	2
	4.78	2	2	1.5	2	0.1	2	0.4	2
	5.12	2	2	1.5	2	0.1	2	0.7	2
	5.45	2	2	1.5	2	0.1	2	1	2
	5.79	2	2	1.5	2	0.3	2	0.7	2
	6.12	2	2	1.5	2	0.2	2	0.5	2
	6.45	2	2	1.5	2	0.1	2	0.6	2
	6.79	2	2	1.5	2	0.3	2	0.6	2
	7.12	2	2	1.5	2	0.1	2	0.7	2
	7.46	2	2	1.5	2	0.2	2	0.8	2
	7.79	2	2	1.5	2	0.4	2	0.7	2
	8.13	2	2	1.5	2	0.1	2	0.5	2
	8.46	2	2	1.5	2	0.1	2	0.7	2
	8.8	2	2	1.5	2	0.2	2	0.9	2
	9.13	2	2	1.5	2	0.3	2	0.8	2
	9.47	2	2	1.5	2	0.2	2	0.6	2
	9.8	2	2	1.5	2	0	2	0.7	2
	10.14	2	2	1.5	2	0.29	2	0.8	2
	10.47	2	2	1.5	2	0.39	2	0.7	2
	10.8	2	2	1.5	2	0.09	2	0.6	2
	11.14	2	2	1.5	2	0.19	2	0.4	2
	11.47	2	2	1.5	2	0.29	2	0.7	2
	11.81	2	2	1.5	2	0.19	2	0.9	2
	12.14	2	2	1.5	2	0.09	2	0.8	2
	12.48	2	2	1.5	2	0.19	2	0.9	2
	12.81	2	2	1.5	2	0.29	2	0.5	2
	13.15	2	2	1.5	2	0.29	2	0.6	2
	13.48	2	2	1.5	2	0.19	2	0.8	2
	13.82	2	2	1.5	2	0.19	2	0.7	2
	14.15	2	2	1.5	2	0.39	2	0.8	2
	14.48	2	2	1.5	2	0.09	2	0.7	2
	14.82	2	2	1.5	2	0.09	2	0.9	2
	15.15	2	2	1.5	2	0.29	2	1	2
	15.49	2	2	1.5	2	0.19	2	0.7	2
	15.82	2	2	1.5	2	0.39	2	0.6	2
	16.16	2	2	1.5	2	0.29	2	0.6	2
	16.49	2	2	1.5	2	0.09	2	0.7	2
	16.83	2	2	1.5	2	0.29	2	0.7	2
	17.16	2	2	1.5	2	0.19	2	0.6	2
	17.5	2	2	1.5	2	0.09	2	0.8	2
	17.83	2	2	1.5	2	0.19	2	1.2	2
	18.17	2	2	1.5	2	0.29	2	0.7	2
	18.5	2	2	1.5	2	0.49	2	0.3	2
	18.83	2	2	1.5	2	0.29	2	0.7	2
	19.17	2	2	1.5	2	0.19	2	0.8	2
	19.5	2	2	1.5	2	0.19	2	0.8	2
	19.84	2	2	1.5	2	0.19	2	0.8	2
	20.17	2	2	1.5	2	0.29	2	0.8	2
	20.51	2	2	1.5	2	0.19	2	0.8	2
	20.84	2	2	1.5	2	0.28	2	0.8	2
	21.18	2	2	1.5	2	0.38	2	0.9	2
	21.51	2	2	1.5	2	0.09	2	0.8	2
	21.85	2	2	1.5	2	0.08	2	0.5	2
	22.18	2	2	1.5	2	0.38	2	0.8	2
	22.52	2	2	1.5	2	0.28	2	0.9	2
	22.85	2	2	1.5	2	0.38	2	0.7	2
	23.18	2	2	1.5	2	0.48	2	0.9	2
	23.52	2	2	1.5	2	0.28	2	1.1	2
	23.85	2	2	1.5	2	0.18	2	0.9	2
	24.19	2	2	1.5	2	0.28	2	0.5	2
	24.52	2	2	1.5	2	0.38	2	0.7	2
	24.86	2	2	1.5	2	0.18	2	1	2
	25.19	2	2	1.5	2	0.28	2	0.8	2
	25.53	2	2	1.5	2	0.58	2	0.9	2
	25.86	2	2	1.5	2	0.48	2	0.9	2
	26.2	2	2	1.5	2	0.38	2	0.6	2
	26.53	2	2	1.5	2	0.88	2	0.7	2
	26.86	2	2	1.5	2	1.37	2	0.9	2
	27.2	2	2	1.5	2	1.87	2	0.7	2
	27.53	2	2	1.5	2	3.26	2	0.6	2
	27.87	2	2	1.5	2	5.45	2	1.1	2
	28.2	2	2	1.5	2	8.34	2	1	2
	28.54	2	2	1.5	2	12.04	2	0.7	2
	28.87	2	2	1.5	2	15.65	2	1	2
	29.21	2	2	1.5	2	18.87	2	1	2
	29.54	2	2	1.5	2	20.6	2	0.8	2
	29.88	2	2	1.5	2	21.13	2	0.9	2
	30.21	2	2	1.5	2	21.87	2	0.6	2
	30.55	2	2	1.5	2	21.79	2	0.8	2
	30.88	2	2	1.5	2	21.4	2	1.2	2
	31.21	2	2	1.5	2	21	2	0.7	2
	31.55	2	2	1.5	2	20.3	2	0.5	2
	31.88	2	2	1.5	2	19.28	2	0.9	2
	32.22	2	2	1.5	2	18.46	2	1	2
	32.55	2	2	1.5	2	17.43	2	0.5	2
	32.89	2	2	1.5	2	16.39	2	0.8	2
	33.22	2	2	1.5	2	15.45	2	1	2
	33.56	2	2	1.5	2	14.11	2	0.7	2
	33.89	2	2	1.5	2	13.48	2	1	2
	34.23	2	2	1.5	2	12.74	2	1	2
	34.56	2	2	1.5	2	11.79	2	1.1	2
	34.9	2	2	1.5	2	11.05	2	0.5	2
	35.23	2	2	1.5	2	10.21	2	0.7	2
	35.56	2	2	1.5	2	9.47	2	1.2	2
	35.9	2	2	1.5	2	8.52	2	0.7	2
	36.23	2	2	1.5	2	7.89	2	0.9	2
	36.57	2	2	1.5	2	7.56	2	0.8	2
	36.9	2	2	1.5	2	7.34	2	1	2
	37.24	2	2	1.5	2	6.39	2	1	2
	37.57	2	2	1.5	2	5.11	2	0.3	2
	37.91	2	2	1.5	2	5.2	2	0.7	2
	38.24	2	2	1.5	2	5.51	2	1.1	2
	38.58	2	2	1.5	2	4.88	2	0.7	2
	38.91	2	2	1.5	2	3.93	2	0.8	2
	39.25	2	2	1.5	2	3.7	2	0.9	2
	39.58	2	2	1.5	2	3.71	2	0.8	2
	39.91	2	2	1.5	2	3.05	2	0.8	2
	40.25	2	2	1.5	2	3.06	2	0.8	2
	40.58	2	2	1.5	2	3.38	2	0.9	2
	40.92	2	2	1.5	2	2.72	2	0.8	2
	41.25	2	2	1.5	2	1.98	2	0.8	2
	41.59	2	2	1.5	2	2.3	2	0.9	2
	41.92	2	2	1.5	2	2.4	2	0.9	2
	42.26	2	2	1.5	2	1.98	2	0.7	2
	42.59	2	2	1.5	2	1.76	2	0.6	2
	42.93	2	2	1.5	2	1.33	2	0.8	2
	43.26	2	2	1.5	2	1.54	2	0.9	2
	43.6	2	2	1.5	2	1.98	2	1.11	2
	43.93	2	2	1.5	2	1.87	2	0.8	2
	44.26	2	2	1.5	2	1.44	2	0.6	2
	44.6	2	2	1.5	2	0.89	2	1	2
	44.93	2	2	1.5	2	1.21	2	0.8	2
	45.27	2	2	1.5	2	1.64	2	0.7	2
	45.6	2	2	1.5	2	1.11	2	0.9	2
	45.94	2	2	1.5	2	0.89	2	0.8	2
	46.27	2	2	1.5	2	1	2	0.8	2
	46.61	2	2	1.5	2	1.21	2	0.8	2
	46.94	2	2	1.5	2	0.98	2	0.8	2
	47.28	2	2	1.5	2	0.35	2	0.8	2
	47.61	2	2	1.5	2	1.01	2	1.01	2
	47.94	2	2	1.5	2	0.98	2	0.91	2
	48.28	2	2	1.5	2	0.45	2	0.5	2
	48.61	2	2	1.5	2	1.43	2	0.91	2
	48.95	2	2	1.5	2	0.44	2	1.01	2
	49.28	2	2	1.5	2	0.25	2	0.81	2
	49.62	2	2	1.5	2	1.12	2	0.7	2
	49.95	2	2	1.5	2	0.67	2	0.7	2
	50.29	2	2	1.5	2	0.57	2	0.91	2
	50.62	2	2	1.5	2	0.66	2	0.91	2
	50.96	2	2	1.5	2	0.75	2	0.81	2
	51.29	2	2	1.5	2	0.44	2	0.7	2
	51.63	2	2	1.5	2	0.34	2	0.81	2
	51.96	2	2	1.5	2	0.57	2	0.7	2
	52.29	2	2	1.5	2	0.56	2	0.7	2
	52.63	2	2	1.5	2	0.33	2	1.11	2
	52.96	2	2	1.5	2	0.13	2	1.11	2
	53.3	2	2	1.5	2	0.33	2	0.71	2
	53.63	2	2	1.5	2	0.77	2	0.81	2
	53.97	2	2	1.5	2	0.57	2	1.01	2
	54.3	2	2	1.5	2	0.66	2	0.81	2
	54.64	2	2	1.5	2	0.47	2	0.81	2
	54.97	2	2	1.5	2	0.14	2	0.81	2
	55.31	2	2	1.5	2	0.44	2	0.71	2
	55.64	2	2	1.5	2	0.45	2	0.81	2
	55.98	2	2	1.5	2	0.33	2	0.81	2
	56.31	2	2	1.5	2	0.78	2	1.01	2
	56.64	2	2	1.5	2	0.89	2	0.91	2
	56.98	2	2	1.5	2	0.13	2	0.6	2
	57.31	2	2	1.5	2	0.11	2	0.81	2
	57.65	2	2	1.5	2	0.34	2	1.01	2
	57.98	2	2	1.5	2	0.34	2	1.01	2
	58.32	2	2	1.5	2	0.12	2	0.91	2
	58.65	2	2	1.5	2	0.24	2	0.71	2
	58.99	2	2	1.5	2	1.02	2	0.81	2
	59.32	2	2	1.5	2	0.79	2	1.11	2
	59.66	2	2	1.5	2	0.23	2	1.01	2
	59.99	2	2	1.5	2	-0.53	2	0.61	2
	60.33	2	2	1.5	2	0.02	2	0.61	2
	60.66	2	2	1.5	2	1.22	2	1.11	2
	60.99	2	2	1.5	2	0.46	2	1.01	2
	61.33	2	2	1.5	2	-0.32	2	0.5	2
	61.66	2	2	1.5	2	0.24	2	0.61	2
	62	2	2	1.5	2	0.47	2	1.01	2
	62.33	2	2	1.5	2	0.47	2	1.01	2
	62.67	2	2	1.5	2	0.14	2	0.81	2
	63	2	2	1.5	2	-0.31	2	1.01	2
	63.34	2	2	1.5	2	0.46	2	0.91	2
	63.67	2	2	1.5	2	0.57	2	0.4	2
	64.01	2	2	1.5	2	0.34	2	0.61	2
	64.34	2	2	1.5	2	0.47	2	1.11	2
	64.67	2	2	1.5	2	0.36	2	1.11	2
	65.01	2	2	1.5	2	0.12	2	0.71	2
	65.34	2	2	1.5	2	0.56	2	0.61	2
	65.68	2	2	1.5	2	0.35	2	1.01	2
	66.01	2	2	1.5	2	0.03	2	1.11	2
	66.35	2	2	1.5	2	0.59	2	0.81	2
	66.68	2	2	1.5	2	0.25	2	0.81	2
	67.02	2	2	1.5	2	0.03	2	0.71	2
	67.35	2	2	1.5	2	0.37	2	0.91	2
	67.69	2	2	1.5	2	0.58	2	1.01	2
	68.02	2	2	1.5	2	0.11	2	0.91	2
	68.36	2	2	1.5	2	0.03	2	1.11	2
	68.69	2	2	1.5	2	0.28	2	0.51	2
	69.02	2	2	1.5	2	0.37	2	0.71	2
	69.36	2	2	1.5	2	0.14	2	1.21	2
	69.69	2	2	1.5	2	0.45	2	0.81	2
	70.03	2	2	1.5	2	0.37	2	0.81	2
	70.36	2	2	1.5	2	-0.28	2	0.91	2
	70.7	2	2	1.5	2	0.47	2	0.61	2
	71.03	2	2	1.5	2	0.25	2	0.81	2
	71.37	2	2	1.5	2	0.16	2	1.21	2
	71.7	2	2	1.5	2	0.37	2	0.91	2
	72.04	2	2	1.5	2	0.36	2	0.81	2
	72.37	2	2	1.5	2	-0.4	2	1.01	2
	72.71	2	2	1.5	2	-0.28	2	0.81	2
	73.04	2	2	1.5	2	0.81	2	0.61	2
	73.37	2	2	1.5	2	0.26	2	0.81	2
	73.71	2	2	1.5	2	0.49	2	1.01	2
	74.04	2	2	1.5	2	0.83	2	0.91	2
	74.38	2	2	1.5	2	-0.28	2	0.81	2
	74.71	2	2	1.5	2	-0.08	2	0.71	2
	75.05	2	2	1.5	2	0.03	2	1.11	2
	75.38	2	2	1.5	2	0.05	2	1.01	2
	75.72	2	2	1.5	2	0.61	2	0.51	2
	76.05	2	2	1.5	2	0.05	2	0.81	2
	76.39	2	2	1.5	2	0.03	2	0.91	2
	76.72	2	2	1.5	2	-0.06	2	1.01	2
	77.06	2	2	1.5	2	0.06	2	0.71	2
	77.39	2	2	1.5	2	0.48	2	0.71	2
	77.72	2	2	1.5	2	0.7	2	1.01	2
	78.06	2	2	1.5	2	0.84	2	0.91	2
	78.39	2	2	1.5	2	0.06	2	1.01	2
	78.73	2	2	1.5	2	-0.18	2	0.91	2
	79.06	2	2	1.5	2	0.15	2	0.81	2
	79.4	2	2	1.5	2	0.28	2	1.01	2
	79.73	2	2	1.5	2	-0.27	2	0.91	2
	80.07	2	2	1.5	2	-0.05	2	0.71	2
	80.4	2	2	1.5	2	1.06	2	0.81	2
	80.74	2	2	1.5	2	1.03	2	0.91	2
	81.07	2	2	1.5	2	0.28	2	1.12	2
	81.4	2	2	1.5	2	-0.49	2	0.71	2
	81.74	2	2	1.5	2	0.16	2	0.71	2
	82.07	2	2	1.5	2	0.61	2	1.12	2
	82.41	2	2	1.5	2	0.04	2	0.91	2
	82.74	2	2	1.5	2	0.06	2	0.71	2
	83.08	2	2	1.5	2	0.28	2	0.71	2
	83.41	2	2	1.5	2	0.49	2	1.02	2
	83.75	2	2	1.5	2	0.29	2	0.81	2
	84.08	2	2	1.5	2	0.05	2	0.81	2
	84.42	2	2	1.5	2	0.27	2	1.12	2
	84.75	2	2	1.5	2	-0.26	2	0.71	2
	85.09	2	2	1.5	2	-0.16	2	0.81	2
	85.42	2	2	1.5	2	0.92	2	0.91	2
	85.75	2	2	1.5	2	1.49	2	0.61	2
	86.09	2	2	1.5	2	0.08	2	1.02	2
	86.42	2	2	1.5	2	-0.96	2	1.12	2
	86.76	2	2	1.5	2	-0.17	2	0.81	2
	87.09	2	2	1.5	2	0.52	2	0.91	2
	87.43	2	2	1.5	2	0.81	2	0.91	2
	87.76	2	2	1.5	2	0.74	2	0.71	2
	88.1	2	2	1.5	2	0.09	2	1.02	2
	88.43	2	2	1.5	2	-1.4	2	1.12	2
	88.77	2	2	1.5	2		2		2
	89.1	2	2	1.5	2		2		2
	89.44	2	2	1.5	2		2		2
	89.77	2	2	1.5	2		2		2
	90.1	2	2	1.5	2		2		2
	90.44			1.5	2				2
