# Supplementary material for: Identification of the factor XII contact activation site enables sensitive coagulation diagnostics
Source: Nat Commun. 2021 Sep 22;12:5596. doi: 10.1038/s41467-021-25888-7 (PMC8458485; doi:10.1038/s41467-021-25888-7)
Supplement: Supplementary file 4 — Source Data [file 41467_2021_25888_MOESM4_ESM.zip › SOURCE DATA/Main Manuscript/Source Data 4CDE_ETP_ELISA.xlsx]

## Sheet: Fig 4C
		Mean	SD	N
	polyP	2146.56	55.78	3
	polyP + MBP	2099.28	79.77	3
	polyP + MBP-PR-I	1748.72	84.14	3
	polyP + MBP-PR-II	2050.44	154.99	3
	polyP + MBP-PR-III	747.41	4.82	3
	Buffer alone (w/o polyP)	842.29	39.89	3

## Sheet: Fig 4D
	Time (min)	Buffer alone (w/o polyP)	polyP	polyP + MBP	polyP + MBP-PR-I	polyP + MBP-PR-II	polyP + MBP-PR-III
	0.54	0.01	0.92	0.46	-0.46	1.14	0.91
	0.87	-0.45	1.83	1.6	0.92	2.06	0.22
	1.2	0.47	2.51	2.74	2.06	2.28	-0.24
	1.54	-0.23	2.96	2.96	1.59	2.5	0.22
	1.87	-0.68	2.72	2.27	1.58	2.95	-0.01
	2.21	0.01	2.48	2.49	1.58	2.72	-0.01
	2.54	0.24	2.7	2.94	1.34	2.25	-0.24
	2.87	0.24	3.15	2.93	1.34	2.7	0.22
	3.21	0.69	1.99	2.92	1.56	2.92	-0.01
	3.54	0.91	1.76	2.91	1.79	2.69	-0.01
	3.88	-0.02	6.34	1.3	2.01	1.31	0.45
	4.21	-0.25	16.42	3.13	2	3.14	0.21
	4.54	0.67	33.86	9.77	1.31	9.32	-0.02
	4.88	0.43	60.15	19.86	1.53	19.4	0.44
	5.21	-0.03	94.6	37.56	6.57	36.18	0.67
	5.55	0.43	133.38	62.06	17.1	59.51	0.43
	5.88	0.42	173.16	92.64	36.37	88.9	0.43
	6.21	-0.04	211.4	125.85	66.58	121.8	0.42
	6.55	0.42	244.95	161.31	104.08	157.15	0.19
	6.88	1.1	269.46	195.24	145.58	189.25	-0.04
	7.21	0.39	286.98	225.44	187.27	218.03	0.87
	7.55	-0.07	300.6	250.83	225.45	245.9	0.87
	7.88	0.62	297.69	269.01	256.04	264.34	0.17
	8.22	0.38	285.42	282.2	275.97	276	0.4
	8.55	-0.08	271.08	287.81	286	282.31	0.39
	8.88	0.38	255.45	281.73	286.51	280.24	0.62
	9.22	0.6	241.68	271.82	274.41	269.38	0.38
	9.55	0.36	221.02	260.72	254.47	252.92	0.15
	9.89	0.81	210.19	247.48	234.69	242.34	0.38
	10.22	0.34	200	230.07	216.06	230.56	0.37
	10.55	0.11	183.43	211.5	196.02	207.51	0.6
	10.89	0.34	169.52	196.07	175.91	188.35	0.59
	11.22	0.33	157.38	186.02	160.14	181.55	0.59
	11.56	0.33	145.32	171.25	146.21	167.28	1.04
	11.89	0.09	137.22	157.75	135.24	156.36	0.11
	12.22	0.78	133.37	151.99	126.27	144.42	-0.34
	12.56	0.54	116.47	134.13	110.22	124.7	0.57
	12.89	0.3	108.43	124.7	96.13	123.48	1.26
	13.22	0.3	108.99	124.14	91.54	117.15	1.7
	13.56	0.06	100.46	108.38	89.05	100.25	1.23
	13.89	0.29	87.32	94.06	81.11	96.1	1.44
	14.23	0.52	84.74	96.44	72.42	95.01	2.58
	14.56	0.51	81.89	87.6	74.22	81.73	3.24
	14.89	0.05	74.7	81.75	62.2	72.03	4.58
	15.23	0.04	67.22	82.67	50.77	78.84	5.22
	15.56	0.73	62.2	73.36	52.22	69.96	6.09
	15.9	0.72	62.8	68.94	52.65	59.88	7.87
	16.23	0.25	60.77	60.47	48.42	68.81	8.95
	16.56	0.02	53.82	54.06	42.22	53	10.93
	16.9	0.25	45.68	55.71	36.69	44.47	13.13
	17.23	0.7	44.56	51.09	35.84	49.51	14.63
	17.57	0.23	37.34	43.68	34.86	34.01	15.89
	17.9	0.23	35.6	41.44	28.07	40.25	17.83
	18.23	0.46	37.46	35.85	31.45	47.16	20.22
	18.57	0.22	35.43	32.63	30.91	26.39	22.14
	18.9	-0.01	30.31	31.08	26.17	31.19	23.81
	19.24	0.22	27.2	26.94	22.14	33.18	25.48
	19.57	0.67	15.73	20.73	20.04	15.35	26.68
	19.9	0.2	17.64	24.05	17.68	17.82	29.05
	20.24	-0.03	33.37	37.63	15.51	36.2	31.64
	20.57	0.2	23.41	29.51	18.44	28.23	31.88
	20.9	0.66	9.51	11.36	12.19	14.34	32.59
	21.24	0.65	15.62	14.05	8.83	19.49	35.19
	21.57	-0.05	22.58	20.43	17.82	18.03	36.37
	21.91	0.18	10.25	14.81	12.02	14.36	35.89
	22.24	0.64	10.49	13.77	5.64	13.79	37.08
	22.57	0.4	15.31	13.74	14.83	20.35	39.23
	22.91	0.39	9.71	9.49	8.24	13.27	38.98
	23.24	0.16	9.36	10.97	3.7	9.18	38.74
	23.58	-0.07	11.22	14.45	9.91	10.83	39.71
	23.91	0.61	11.45	11.07	4.27	9.31	40.68
	24.24	0.38	3.11	4.81	0.61	14.87	41.17
	24.58	0.14	21.52	20.94	15.36	20.48	42.89
	24.91	0.6	20.26	22.74	22.35	14.23	41.42
	25.25	0.36	1.03	6.81	6.58	12.41	39.73
	25.58	-0.56	9.67	16.29	1.73	14.28	41.48
	25.91	-0.09	13.11	8.76	6.9	5.32	40.51
	26.25	1.28	3.51	1.35	0.67	5.91	40.05
	26.58	1.5	-2.01	6.68	-0.71	-1.47	39.34
	26.91	1.24	0.35	3.61	2.52	1.77	37.89
	27.25	1.91	3.82	1.16	0.28	10.08	39.7
	27.58	3.26	5.79	-2.6	3.52	-2.18	39.5
	27.92	4.82	3.08	0.82	2.58	5.51	38.04
	28.25	7.51	2.7	6.76	-0.87	22.84	38.11
	28.58	10.39	-1.57	5.13	2.75	10.22	35.89
	28.92	13.92	-0.58	-2.29	3.54	-10.18	35.46
	29.25	18.8	2.36	8.76	-3.11	-4.1	35.8
	29.59	24.32	2.91	6.65	0.55	7.07	35.63
	29.92	29.32	-1.22	-1.24	3.91	12.52	35.46
	30.25	34.52	-5.98	2.24	-0.94	0.16	33.56
	30.59	39.91	1.73	-1.87	0.29	-5.39	32.45
	30.92	45.28	3.76	3.54	4.34	-0.16	32.03
	31.26	49.92	-5.3	1.75	-6.65	1.37	30.51
	31.59	54.56	-12.1	2.13	-11.02	-2.67	30.05
	31.92	59.2	-2.78	-1.69	-0.71	-3.55	30.91
	32.26	61.7	-0.67	-14.03	-5.16	0.46	28.34
	32.59	64.7	-7.08	-9.58	-6.36	0.18	26.85
	32.93	67.71	-8.49	-5.53	-1.87	0.3	26.15
	33.26	69.54	-5.8	4.89	-6.2	0.95	26
	33.59	70.9	0.43	1.56	-0.87	-8.87	26.64
	33.93	71.8	-8.38	-8.22	-1.24	-4.62	25.15
	34.26	72.97	-11.59	4.53	-4.92	4.93	24.2
	34.59	72.92	-4.06	1.75	-4.96	-1.78	22.73
	34.93	73.4	-3.12	-10.06	-6.46	-2.47	21.52
	35.26	72.64	-7.11	-4.84	-3.08	2.32	21.14
	35.6	72.17	2.47	-1.36	-2.14	3.62	22.65
	35.93	72.2	5.07	-2.69	3.24	-3.99	20.63
	36.26	70.99	-12.79	6.94	-0.71	-2.82	20.81
	36.6	70.06	-11.79	0.64	-4.13	-0.29	22.33
	36.93	69.24	16.98	3.82	-1.73	13.28	20.86
	37.27	67.38	19.72	13.72	4.72	15.53	18.57
	37.6	65.34	-1.64	0	9	-1.72	15.74
	37.93	65.04	-2.48	-0.32	1.92	1.24	16.22
	38.27	62.91	-1.46	6.89	0.54	4.21	16.42
	38.6	59.48	-1.51	-1.61	-2.93	-5.89	14.42
	38.94	56.07	9.14	6.21	2.88	7.88	17.7
	39.27	51.63	-2.15	5.71	5	7.24	14.83
	39.6	49.37	-4.23	-0.86	-7.29	-6.89	12.28
	39.94	51.21	1.49	0.44	5.54	2.14	11.37
	40.27	48.42	-6.27	-13.43	-2.83	5.3	9.96
	40.6	43.45	-13.11	-8.82	-15	-2.34	12.17
	40.94	41.53	0.9	8.57	2.54	-2.2	11.86
	41.27	37.4	9.96	19.84	5.42	14.9	14.08
	41.61	37.53	-11.87	-2.06	-4.07	-2.6	7.23
	41.94	35.92	-8.17	-16.41	-18.17	-14.64	6.68
	42.27	29.81	8.52	9.17	-0.86	16.54	13.49
	42.61	29.45	-1.93	-2.8	19.33	0.93	9.73
	42.94	27.32	-1.46	-5.67	-9.03	-13.57	6.58
	43.28	27.53	10.95	18.52	-10.04	21.77	7.45
	43.61	24.57	-6.7	1.9	7.53	7.09	4.85
	43.94	20.75	-8.89	-12.35	-12.41	-14.35	4.57
	44.28	22.74	3.75	4.11	-3	8.37	10.09
	44.61	19.8	-2.18	1.7	13.63	8.53	10.93
	44.95	15.71	-1.74	-10.63	-5.63	-13.81	-2.46
	45.28	12.47	-0.32	-2.03	-12.11	-4.24	-0.05
	45.61	14.86	-0.68	-0.2	-2.43	8.45	11.91
	45.95	9.85	-7.54	-4.49	0.12	5.03	0.8
	46.28	2.46	-5.77	1.77	-2.6	2.53	4.67
	46.61	7.65	2.17	6.71	7.49	-9.79	6.11
	46.95	6.86	-11.73	-7.04	9.39	-7.25	-4.15
	47.28	-0.63	-21.75	-17.39	-19.88	-4.3	-3.5
	47.62	-0.18	-7.1	-9.44	-16.24	-12.43	-1.37
	47.95	2.16	1.3	-3.75	-3.11	0.51	1.64
	48.28	1.71	-14.89	-8.81	-10.21	3.83	-1
	48.62	-5.23	-9.68	-0.83	6.4	-3.15	1.45
	48.95	-7.55	4.93	6.64	-4.7	-5.81	1.47
	49.29	-3.39	-4.66	-12.55	-12.96	4.92	-3.56
	49.62	-7.76	-16.9	-3.58	-8.15	-1.13	-3.5
	49.95	-2.56	-9.99	6.63	-4.42	-8.85	3.47
	50.29	-6.45	-10.14	-8.82	-3.6	9.58	-0.73
	50.62	-10.68	-8.43	-2.23	-10.95	-6.97	-6.08
	50.96	-4.48	3.22	-2.71	-2.01	-13.15	-0.87
	51.29	-13.03	1.07	-9.92	-5.59	2.3	0.67
	51.62	-16.6	-13.24	0.32	-7.58	-3	-7.75
	51.96	-10.35	3.6	9.36	2.23	3.18	-6.73
	52.29	-11.11	-1.73	-11.02	-4.69	4.45	-2.4
	52.63	-15.24	-16.04	-18.53	1.72	-22.63	-7.5
	52.96	-12.4	6.18	0.39	8.81	-1.54	-2.23
	53.29	-10.25	-4.4	5.16	-9.35	21.98	-1.89
	53.63	-16.08	0.96	8.3	-3.05	6.87	-6.41
	53.96	-13.85	7.41	8.58	3.22	0.45	-4.5
	54.29	-12.68	-6.98	-4.56	-3.66	6.55	-0.73
	54.63	-14.13	-6.43	-6.3	5.79	1.08	0.24
	54.96	-13.46	12.65	6.77	0.14	-0.24	-5.25
	55.3	-14.15	13.63	6.41	-7.03	6.25	-4.86
	55.63	-15.52	-2.87	5.53	-1.25	6.89	0.44
	55.96	-17.07	4.52	11.99	5.55	10.02	-3.19
	56.3	-14.09	6.05	4.02	8.16	5.06	-7.78
	56.63	-17.17	-10.53	-15.31	-10.83	-9.45	-9.26
	56.97	-15.81	1.84	7.54	-9.1	-0.01	-7.58
	57.3	-21.03	4.55	16.13	10.8	8.74	-1.9
	57.63	-19.91	-7.02	-4.11	3.31	2.46	-0.92
	57.97	-12.41	3.33	-7.16	0.92	-3.32	-8.95
	58.3	-14.57	1.43	-3.55	4.73	8.15	-5.11
	58.64	-12.74	8.55	12.84	-0.29	13.05	-1.95
	58.97	-16.98	2.36	4.73	-2.19	-6.97	-5.95
	59.3	-18.55	-10.06	-4.31	-5.21	4.8	-5.2
	59.64	0	6.31	4.51	2.03	19.86	-4.53
	59.97	0			-0.26

## Sheet: Fig 4E
	MBP-PR-I	MBP-PR-II	MBP-PR-III
	0.845	0.65	2.045
	0	0.595	2.535
	0.451	0.263	2.534
	0	0.347	1.231
