# Supplementary material for: Identification of the factor XII contact activation site enables sensitive coagulation diagnostics
Source: Nat Commun. 2021 Sep 22;12:5596. doi: 10.1038/s41467-021-25888-7 (PMC8458485; doi:10.1038/s41467-021-25888-7)
Supplement: Supplementary file 4 — Source Data [file 41467_2021_25888_MOESM4_ESM.zip › SOURCE DATA/Main Manuscript/Source Data 7ACDEFDHIJ_monoclonalAB.xlsx]

## Sheet: Fig 7A
	Buffer	mAb-αPR-III_9	mAb-αPR-III_27	mAb-αPR-III_37	mAb-αPR-III_43
	0.1114	0.2422	1.9382	2.1984	0.8216
	0.1092	0.24	1.8225	2.0742	0.7899
	0.1251	0.2513	1.9782	2.0458	0.815

## Sheet: Fig 7C
	Buffer	mAb-αPR-III_27	mAb-αPR-III_37
	0.3762	0.5846	1.5134
	0.4322	0.5973	1.6463
	0.4157	0.6442	1.5483

## Sheet: Fig 7D
	Buffer	mAb-αPR-III_37
	0.264	1.4099
	0.2532	1.3173
	0.2572	1.3439

## Sheet: Fig 7E
	Buffer	mAb-αPR-III_37
	0.0712	0.0868
	0.0797	0.1034
	0.1023	0.0918

## Sheet: Fig 7F
	Buffer	mAb-αPR-III_37
	0.1022	0.266
	0.0996	0.2865
	0.0975	0.3697

## Sheet: Fig 7G
	Buffer	mAb-αPR-III_37
	0.2678	1.3594
	0.2607	1.2609

## Sheet: Fig 7H
	Buffer	2.5:1	1.25:1	0.63:1	0.31:1
	0.3723	2.0826	1.4913	0.8817	0.5195
	0.3753	1.8642	1.552	0.8816	0.5299
	0.3847	1.723	1.5265	0.8445	0.5228
	0.387	1.7374	1.5196	0.8082	0.5264

## Sheet: Fig 7I
	Time (min)	Buffer	Kaolin (10 μg/mL)	mAb-αPR-III_37 (5:1)	mAb-αPR-III_37 (2.5:1)	mAb-αPR-III_37 (1.25:1)	mAb-αPR-III_37 (0.63:1)
	0.6	0	0.16	-0.16	0	0	0
	1.1	-0.16	0.49	-0.16	0.33	0	0
	1.6	-0.16	0.65	0.16	0.32	0	0
	2.1	0	0.97	0.16	-0.17	0	0
	2.6	0.16	0.64	0	-0.16	0	0.33
	3.1	0	1.29	0	0	0	0.32
	3.6	-0.32	38.74	0	0.32	-0.16	-0.33
	4.1	0	160.43	0.16	0.32	0	-0.33
	4.6	0.17	267.31	0.16	0	0.16	0
	5.1	-0.16	286.68	0.32	-0.17	0	0
	5.6	0	279.89	0.65	-0.17	0	0
	6.1	0.33	265.47	1.13	0	-0.16	-0.33
	6.61	0	239.94	2.11	-0.33	-0.16	-0.16
	7.11	0	216.19	2.75	-0.16	0.16	0.16
	7.61	0	197	2.25	0.16	0	-0.16
	8.11	0.16	179.15	7.14	0	0	-0.16
	8.61	0.33	161.05	31	-0.82	0	0
	9.11	0	143.64	75.33	3.75	0	0
	9.61	0	129.27	127.44	29.22	0.33	0.17
	10.11	0.16	119.31	172.64	83.42	0.32	0
	10.61	0.16	109.22	202.49	150.66	0.16	-0.16
	11.11	0.16	95.86	214.89	205.01	0	-0.16
	11.61	0.16	89.84	214.76	235.14	0.16	0
	12.11	-0.17	82.87	203.35	240.92	0.16	0.33
	12.61	0	76.39	190.4	233.01	-0.17	0
	13.12	0.48	70.55	178.4	219.83	0	0
	13.62	0.32	59.42	161.21	200.35	0.16	0
	14.12	-0.01	58.04	154.25	184.55	0.16	-0.16
	14.62	-0.17	54.67	141.15	170.89	0.16	0
	15.12	-0.01	42.5	124.6	155.91	-0.01	0.17
	15.62	0.32	43.84	113.7	148.54	0.16	0.16
	16.12	0.15	40.83	100.25	124.58	0.32	0
	16.62	0.15	37.61	94.64	108.37	0.16	0.16
	17.12	-0.17	30.96	85.05	104.95	-0.17	0.16
	17.62	-0.66	25.26	84.19	96.61	0.16	-0.16
	18.12	-0.5	26.18	79.2	90.24	0.32	0.33
	18.62	-0.17	22.43	66.46	84.72	0.15	0.32
	19.12	0.16	22.41	56.99	74.51	0.32	-0.16
	19.63	0.16	19.79	47.01	63.77	0.15	0
	20.13	0.16	19.42	49	60.55	-0.01	0
	20.63	0.16	14.68	44.83	55.12	-0.01	-0.16
	21.13	1.13	13.26	48.31	54.64	0.31	0.16
	21.63	2.76	10.37	46.39	48.79	0.48	0.49
	22.13	3.88	8.2	31.22	38.51	0.31	0
	22.63	5.17	11.41	22.55	38.79	0.8	0.16
	23.13	6.77	6.75	18.85	36.92	2.26	0.48
	23.63	8.87	7.6	23.06	28.05	4.04	0.16
	24.13	10.79	4.56	21.55	29.29	15.3	0.16
	24.63	13.03	6.14	30.08	29.3	51.87	0.48
	25.13	14.95	3.02	27.65	26.35	112.05	0.97
	25.63	16.37	0.33	14.62	24.5	175.21	0.96
	26.13	17.79	3.97	17.79	18.92	220.73	1.45
	26.64	18.89	1.22	0.97	14.78	242.45	2.58
	27.14	19.98	0.22	-2.56	7.11	241.49	3.39
	27.64	20.42	3.26	13.96	9.43	228.54	5.01
	28.14	20.69	2.23	11.63	14.22	212.11	6.62
	28.64	20.29	-3.17	3.09	13.12	191.99	8.89
	29.14	20.06	0.61	19.17	13.23	175.75	12.46
	29.64	19.83	1.07	20.79	7.89	157.74	16.2
	30.14	18.94	0.42	3.99	11.24	141.09	21.42
	30.64	18.88	-0.61	-3.92	11	126.9	42.69
	31.14	17.98	-0.89	-6.71	4.89	110.7	87.69
	31.64	17.25	2.24	1.32	3.31	100.22	140.42
	32.14	16.35	-7.99	8.49	5.7	91.93	184.71
	32.64	15.11	-7.12	2.07	12.78	83.15	213.77
	33.15	14.72	-0.18	-10.17	8.52	72.6	224.3
	33.65	14.33	-1.99	1.29	-0.47	63.32	221.78
	34.15	13.26	-1.54	6.22	0.25	61.1	210.85
	34.65	12.36	-4.56	8.01	6.76	55.78	193.36
	35.15	11.12	-8.01	6.08	6.14	50.08	174.85
	35.65	10.39	-1.64	0.88	0.74	41.85	157.56
	36.15	10.69	0.76	3.28	3.2	39.25	142.33
	36.65	9.28	-4.26	-12.77	-7.47	34.68	131.62
	37.15	8.56	-3.01	-11.36	-8.11	29.04	120.56
	37.65	8.01	-5.72	6.54	7.19	32.2	106.77
	38.15	7.46	-1.63	5.6	6.56	27.72	98.47
	38.65	6.91	-4.39	-6.23	-4.94	20.2	82.47
	39.15	5.85	-3.48	-9.92	-0.3	16.36	76.73
	39.66	5.83	-1.81	1.08	3.58	18.31	71.75
	40.16	5.28	-7.42	7.67	-1.29	18.51	61.25
	40.66	5.09	-2.03	3.96	-0.55	18.73	57.28
	41.16	4.9	-3.2	-3.61	-0.49	9.21	42.67
	41.66	3.49	-13.02	-15.04	-2.97	1.75	43.1
	42.16	4	-7.15	-13.58	-5.07	7.32	43.86
	42.66	3.8	-0.47	4.64	1.08	8.33	34.1
	43.16	2.92	-8.3	8.55	3.67	2.86	35.4
	43.66	3.6	-4.45	-3.35	0.45	10.77	27.07
	44.16	2.72	-2.73	-17.78	-10.79	7.68	23.51
	44.66	2.36	0.76	-12.77	-9.65	2.49	24.26
	45.16	2	-3.86	-2.1	-5.62	5.37	21.71
	45.66	1.82	-9.28	9.41	-0.8	0.07	20.14
	46.17	1.81	-9.24	6.92	9.16	2.37	12.74
	46.67	1.8	-3.57	-3.74	3.69	6.95	27.2
	47.17	1.45	3.33	-8.4	-2.92	3.46	12.65
	47.67	1.27	-10.81	-23.49	-3.25	-3.59	-3.62
	48.17	1.61	-7.7	-8.24	-1.72	-2.88	15.12
	48.67	0.91	-5.06	2.26	-5.43	-5.45	13.11
	49.17	0.73	2.05	-5.28	-4.26	0.19	8.38
	49.67	1.07	3.39	-0.86	-0.47	3.52	5.99
	50.17	1.25	-12.35	5.81	-0.04	-2.68	1.75
	50.67	0.72	-10.95	11.45	2.67	-1.96	5.55
	51.17	1.06	-3.36	4.12	0.43	-1.24	-0.33
	51.67	0.53	-4.64	-2.87	-0.28	-4.53	-5.59
	52.17	-0.34	-7.68	-14.79	28.5	-1.45	4.52
	52.67	0.71	-1.34	-22.56	4.75	1.96	8.05
	53.18	0.88	-4.89	-6.78	-22	-3.72	4.97
	53.68	0.53	-4.33	0.74	-3.6	-2.98	7.31
	54.18	0.53	-0.66	1.57	-6.68	-3.96	5.45
	54.68	0.35	-11.5	6.56	-1.16	-1.5	18.61
	55.18	0.53	-2.28	8.96	2.42	5.42	-0.63
	55.68	0	-0.89	-2.08	-2.67	-0.03	-24.03
	56.18	-0.35	-9.52	-6.61	-0.23	-5.5	-5.99
	56.68	-0.17	-5.31	-8.12	-4.19	-4.06	-0.06
	57.18	0.36	0.81	-19.61	-2.52	-5.76	-0.67
	57.68	0.53	-1.47	-7.97	0.27	-7.8	1.04
	58.18	0.53	-3.23	15.33	-5.67	1.72	3.41
	58.68	0	-5.07	7.6	-3.63	0.69	-0.52
	59.18	-0.18	-5.92	-2.44	-3.18	-0.62	-5.14

## Sheet: Fig 7J
	Buffer	pAB-αSPC18	mAb-αPR-III_37	pAB-αSPC18 + mAb-αPR-III_37
	0.441933	0.4286	1.42777	1.60863
	0.411933	0.4187	1.32287	1.75483
	0.381833	0.4445	1.24007	1.88993

## Sheet: Fig 7K
Time (min)	Buffer	Kaolin (10 μg/mL)	mAb-αPR-III_37 (5:1)	mAb-αPR-III_37 (2.5:1)	mAb-αPR-III_37 (1.25:1)	mAb-αPR-III_37 (0.63:1)
0.6	0	0.16	-0.16	0	0	0
1.1	-0.16	0.49	-0.16	0.33	0	0
1.6	-0.16	0.65	0.16	0.32	0	0
2.1	0	0.97	0.16	-0.17	0	0
2.6	0.16	0.64	0	-0.16	0	0.33
3.1	0	1.29	0	0	0	0.32
3.6	-0.32	38.74	0	0.32	-0.16	-0.33
4.1	0	160.43	0.16	0.32	0	-0.33
4.6	0.17	267.31	0.16	0	0.16	0
5.1	-0.16	286.68	0.32	-0.17	0	0
5.6	0	279.89	0.65	-0.17	0	0
6.1	0.33	265.47	1.13	0	-0.16	-0.33
6.61	0	239.94	2.11	-0.33	-0.16	-0.16
7.11	0	216.19	2.75	-0.16	0.16	0.16
7.61	0	197	2.25	0.16	0	-0.16
8.11	0.16	179.15	7.14	0	0	-0.16
8.61	0.33	161.05	31	-0.82	0	0
9.11	0	143.64	75.33	3.75	0	0
9.61	0	129.27	127.44	29.22	0.33	0.17
10.11	0.16	119.31	172.64	83.42	0.32	0
10.61	0.16	109.22	202.49	150.66	0.16	-0.16
11.11	0.16	95.86	214.89	205.01	0	-0.16
11.61	0.16	89.84	214.76	235.14	0.16	0
12.11	-0.17	82.87	203.35	240.92	0.16	0.33
12.61	0	76.39	190.4	233.01	-0.17	0
13.12	0.48	70.55	178.4	219.83	0	0
13.62	0.32	59.42	161.21	200.35	0.16	0
14.12	-0.01	58.04	154.25	184.55	0.16	-0.16
14.62	-0.17	54.67	141.15	170.89	0.16	0
15.12	-0.01	42.5	124.6	155.91	-0.01	0.17
15.62	0.32	43.84	113.7	148.54	0.16	0.16
16.12	0.15	40.83	100.25	124.58	0.32	0
16.62	0.15	37.61	94.64	108.37	0.16	0.16
17.12	-0.17	30.96	85.05	104.95	-0.17	0.16
17.62	-0.66	25.26	84.19	96.61	0.16	-0.16
18.12	-0.5	26.18	79.2	90.24	0.32	0.33
18.62	-0.17	22.43	66.46	84.72	0.15	0.32
19.12	0.16	22.41	56.99	74.51	0.32	-0.16
19.63	0.16	19.79	47.01	63.77	0.15	0
20.13	0.16	19.42	49	60.55	-0.01	0
20.63	0.16	14.68	44.83	55.12	-0.01	-0.16
21.13	1.13	13.26	48.31	54.64	0.31	0.16
21.63	2.76	10.37	46.39	48.79	0.48	0.49
22.13	3.88	8.2	31.22	38.51	0.31	0
22.63	5.17	11.41	22.55	38.79	0.8	0.16
23.13	6.77	6.75	18.85	36.92	2.26	0.48
23.63	8.87	7.6	23.06	28.05	4.04	0.16
24.13	10.79	4.56	21.55	29.29	15.3	0.16
24.63	13.03	6.14	30.08	29.3	51.87	0.48
25.13	14.95	3.02	27.65	26.35	112.05	0.97
25.63	16.37	0.33	14.62	24.5	175.21	0.96
26.13	17.79	3.97	17.79	18.92	220.73	1.45
26.64	18.89	1.22	0.97	14.78	242.45	2.58
27.14	19.98	0.22	-2.56	7.11	241.49	3.39
27.64	20.42	3.26	13.96	9.43	228.54	5.01
28.14	20.69	2.23	11.63	14.22	212.11	6.62
28.64	20.29	-3.17	3.09	13.12	191.99	8.89
29.14	20.06	0.61	19.17	13.23	175.75	12.46
29.64	19.83	1.07	20.79	7.89	157.74	16.2
30.14	18.94	0.42	3.99	11.24	141.09	21.42
30.64	18.88	-0.61	-3.92	11	126.9	42.69
31.14	17.98	-0.89	-6.71	4.89	110.7	87.69
31.64	17.25	2.24	1.32	3.31	100.22	140.42
32.14	16.35	-7.99	8.49	5.7	91.93	184.71
32.64	15.11	-7.12	2.07	12.78	83.15	213.77
33.15	14.72	-0.18	-10.17	8.52	72.6	224.3
33.65	14.33	-1.99	1.29	-0.47	63.32	221.78
34.15	13.26	-1.54	6.22	0.25	61.1	210.85
34.65	12.36	-4.56	8.01	6.76	55.78	193.36
35.15	11.12	-8.01	6.08	6.14	50.08	174.85
35.65	10.39	-1.64	0.88	0.74	41.85	157.56
36.15	10.69	0.76	3.28	3.2	39.25	142.33
36.65	9.28	-4.26	-12.77	-7.47	34.68	131.62
37.15	8.56	-3.01	-11.36	-8.11	29.04	120.56
37.65	8.01	-5.72	6.54	7.19	32.2	106.77
38.15	7.46	-1.63	5.6	6.56	27.72	98.47
38.65	6.91	-4.39	-6.23	-4.94	20.2	82.47
39.15	5.85	-3.48	-9.92	-0.3	16.36	76.73
39.66	5.83	-1.81	1.08	3.58	18.31	71.75
40.16	5.28	-7.42	7.67	-1.29	18.51	61.25
40.66	5.09	-2.03	3.96	-0.55	18.73	57.28
41.16	4.9	-3.2	-3.61	-0.49	9.21	42.67
41.66	3.49	-13.02	-15.04	-2.97	1.75	43.1
42.16	4	-7.15	-13.58	-5.07	7.32	43.86
42.66	3.8	-0.47	4.64	1.08	8.33	34.1
43.16	2.92	-8.3	8.55	3.67	2.86	35.4
43.66	3.6	-4.45	-3.35	0.45	10.77	27.07
44.16	2.72	-2.73	-17.78	-10.79	7.68	23.51
44.66	2.36	0.76	-12.77	-9.65	2.49	24.26
45.16	2	-3.86	-2.1	-5.62	5.37	21.71
45.66	1.82	-9.28	9.41	-0.8	0.07	20.14
46.17	1.81	-9.24	6.92	9.16	2.37	12.74
46.67	1.8	-3.57	-3.74	3.69	6.95	27.2
47.17	1.45	3.33	-8.4	-2.92	3.46	12.65
47.67	1.27	-10.81	-23.49	-3.25	-3.59	-3.62
48.17	1.61	-7.7	-8.24	-1.72	-2.88	15.12
48.67	0.91	-5.06	2.26	-5.43	-5.45	13.11
49.17	0.73	2.05	-5.28	-4.26	0.19	8.38
49.67	1.07	3.39	-0.86	-0.47	3.52	5.99
50.17	1.25	-12.35	5.81	-0.04	-2.68	1.75
50.67	0.72	-10.95	11.45	2.67	-1.96	5.55
51.17	1.06	-3.36	4.12	0.43	-1.24	-0.33
51.67	0.53	-4.64	-2.87	-0.28	-4.53	-5.59
52.17	-0.34	-7.68	-14.79	28.5	-1.45	4.52
52.67	0.71	-1.34	-22.56	4.75	1.96	8.05
53.18	0.88	-4.89	-6.78	-22	-3.72	4.97
53.68	0.53	-4.33	0.74	-3.6	-2.98	7.31
54.18	0.53	-0.66	1.57	-6.68	-3.96	5.45
54.68	0.35	-11.5	6.56	-1.16	-1.5	18.61
55.18	0.53	-2.28	8.96	2.42	5.42	-0.63
55.68	0	-0.89	-2.08	-2.67	-0.03	-24.03
56.18	-0.35	-9.52	-6.61	-0.23	-5.5	-5.99
56.68	-0.17	-5.31	-8.12	-4.19	-4.06	-0.06
57.18	0.36	0.81	-19.61	-2.52	-5.76	-0.67
57.68	0.53	-1.47	-7.97	0.27	-7.8	1.04
58.18	0.53	-3.23	15.33	-5.67	1.72	3.41
58.68	0	-5.07	7.6	-3.63	0.69	-0.52
59.18	-0.18	-5.92	-2.44	-3.18	-0.62	-5.14

[truncated: 1 more sheets: Fig 7L]
