# Supplementary material for: Identification of the factor XII contact activation site enables sensitive coagulation diagnostics
Source: Nat Commun. 2021 Sep 22;12:5596. doi: 10.1038/s41467-021-25888-7 (PMC8458485; doi:10.1038/s41467-021-25888-7)
Supplement: Supplementary file 4 — Source Data [file 41467_2021_25888_MOESM4_ESM.zip › SOURCE DATA/Main Manuscript/Source data 5BCD_thrombosis.xlsx]

## Sheet: Fig 5B
	WT	F12-/-	F12-/- + FXII_fl	F12-/- + FXII_ΔPR-III
	13.5	42	13.5	42
	18	42	16	42
	18	42	16	42
	18	42	18	42
	20	42	22	20
	27.5	42	24	42

## Sheet: Fig 5C
	WT	F12-/-	F12-/- + FXII_fl	F12-/- +FXII_ΔPR-III
	9.86666	35	10.8333	35
	14.4833	35	14.4667	35
	7.8	35	10.4167	35
	10.0667	35	10.3833	22.3833
	8.75	35	7.5	35

## Sheet: Fig 5D
				act Plt	Mean	SD	N
	FXII_fl			-	270.64	38.1	2
	FXII_fl			+	712.94	20.63	2
	FXII_ΔPR-III			-	195.89	18.23	2
	FXII_ΔPR-III			+	245.23	2.72	2
