# Supplementary material for: Identification of the factor XII contact activation site enables sensitive coagulation diagnostics
Source: Nat Commun. 2021 Sep 22;12:5596. doi: 10.1038/s41467-021-25888-7 (PMC8458485; doi:10.1038/s41467-021-25888-7)
Supplement: Supplementary file 4 — Source Data [file 41467_2021_25888_MOESM4_ESM.zip › SOURCE DATA/Main Manuscript/Source Data 3IJ_chromogenicAssay.xlsx]

## Sheet: Fig 3I
	Time (min)	FXII_fl + PKa			FXII_ΔPR-III + PKa			FXII_fl + kaolin			FXII_ΔPR-III + kaolin			FXII_fl + buffer			FXII_ΔPR-III + buffer			PKa
	1	0.1859	0.1789	0.1765	0.3107	0.3305	0.3342	0.0901	0.092	0.0876	0.0631	0.0626	0.065	0.1031	0.1036	0.1033	0.068	0.0629	0.0656	0.0706	0.0722	0.0734
	10	0.8829	0.9464	1.0088	1.1863	1.3706	1.4127	0.4121	0.4305	0.477	0.0766	0.0828	0.078	0.1077	0.1072	0.1081	0.0699	0.0664	0.0737	0.1338	0.1327	0.1002
	20	1.5571	1.6861	1.7688	1.9288	2.1344	2.1918	0.8015	0.8359	0.9386	0.0876	0.0959	0.0902	0.1128	0.1125	0.1126	0.0699	0.0665	0.0691	0.1891	0.1892	0.1313
	30	1.9924	2.1555	2.2103	2.3262	2.4466	2.522	1.162	1.2067	1.3467	0.0959	0.1059	0.1011	0.1196	0.118	0.1179	0.0702	0.0673	0.0689	0.2296	0.2277	0.1638
	40	2.2526	2.4182	2.4392	2.4975	2.554	2.632	1.4751	1.5317	1.6869	0.1054	0.1192	0.1114	0.1263	0.1238	0.1231	0.0712	0.0675	0.0696	0.2537	0.2507	0.1966
	50	2.4005	2.5571	2.5604	2.5703	2.5826	2.6538	1.741	1.801	1.9623	0.1087	0.1231	0.1152	0.1339	0.1307	0.1294	0.0703	0.0686	0.0689	0.2706	0.2671	0.2289
	60	2.4864	2.6284	2.623	2.6046	2.5844	2.6653	1.9632	2.0247	2.1719	0.1113	0.1259	0.1248	0.1421	0.138	0.136	0.0707	0.0675	0.0686	0.2823	0.278	0.2606

## Sheet: Fig 3J
	FXII_fl + PKa	FXII_ΔPR-III + PKa	FXII_fl + kaolin	FXII_ΔPR-III + kaolin	FXII_fl + buffer	FXII_ΔPR-III + buffer	PKa
	2.4864	2.6046	1.9632	0.1113	0.1421	0.0707	0.2823
	2.6284	2.5844	2.0247	0.1259	0.138	0.0675	0.278
	2.623	2.6653	2.1719	0.1248	0.136	0.0686	0.2606
