# Supplementary material for: Identification of the factor XII contact activation site enables sensitive coagulation diagnostics
Source: Nat Commun. 2021 Sep 22;12:5596. doi: 10.1038/s41467-021-25888-7 (PMC8458485; doi:10.1038/s41467-021-25888-7)
Supplement: Supplementary file 4 — Source Data [file 41467_2021_25888_MOESM4_ESM.zip › SOURCE DATA/Main Manuscript/Source Data 2_CoagulationAssays.xlsx]

## Sheet: Fig 2A
FXII_pd	FXII_fl	FXII_ΔFib-II	FXII_ΔEGF-I	FXII_ΔFib-I	FXII_ΔKR	FXII_ΔHC	FXII_ΔEGF-I–PR	FXII_ΔKR/PR	FXII_ΔFib-II/EGF-I	FXII_ΔPR-I	FXII_ΔPR-I/PR-II	FXII_ΔPR-II	FXII_ΔPR-II/PR-III	FXII_ΔPR-III	Buffer
61.3	53.5	66.8	98.8	70.8	49.9	301.6	205.5	190	70.4	50.8	44	50.3	182	498.2	419
70.4	52.6	66	81.3	75.1	46.8	304.4	174	233.8	75.1	54.3	43.7	51.4	190.2	363.1	437.4
40.5	40.7	66.5	97.8	73.2	48.2	301	178	208	82.6	48.2	55.6	79.5	233.9	386.4	426.3
31.6		66.8			50.4	305.1	170.5		73.2	48.4		76.4	209	521.4
												66.7	174.1

## Sheet: Fig 2B
		Mean	SD	N
	FXII_pd	1441.23	7.78	3
	FXII_fl	1554.9	31.94	3
	FXII_ΔFib-II	1583.45	82.9	3
	FXII_ΔEGF-I	1529.21	19.6	3
	FXII_ΔFib-I	1486.07	12.98	3
	FXII_ΔKR	1512.34	18.45	3
	FXII_ΔHC	100	1	3
	FXII_ΔEGF-I–PR	175	62.79	3
	FXII_ΔKR/PR	100	1	3
	FXII_ΔFib-II/EGF-I	1462.21	42.64	3
	FXII_ΔPR-I	1473.19	64.3	3
	FXII_ΔPR-I/PR-II	1492.36	115.64	3
	FXII_ΔPR-II	1520.68	9.53	3
	FXII_ΔPR-II/PR-III	100	1	3
	FXII_ΔPR-III	306.78	209.03	3
	Buffer	100	1	3

## Sheet: Fig 2C
		Mean	SD	N
	FXII_fl	822.4	2.61	3
	FXII_ΔPR-I	754	34	3
	FXII_ΔPR-I/PR-II	888.83	35.8	3
	FXII_ΔPR-II	1188.24	57.5	3
	FXII_ΔPR-II/PR-III	128.27	12.37	3
	FXII_ΔPR-III	142.77	24.89	3
	Buffer	100	10	3

## Sheet: Fig 2D
	Time (min)	Buffer	FXII_wt	FXII_ΔPR-I	FXII_ΔPR-II	FXII_ΔPR-III
	0.54	10	-1.54	-0.5	-0.51	0.25
	0.87	10	-1.28	-0.51	-1.02	0.74
	1.2	10	-1.01	-0.24	0.01	0.65
	1.54	10	0.02	0.53	1.3	0.06
	1.87	10	0.79	1.04	1.03	0.06
	2.21	10	1.05	0.77	0.77	0.05
	2.54	10	0.78	0.77	1.28	0.05
	2.87	10	0.26	0.76	1.27	0.55
	3.21	10	0.77	1.01	1.26	1.01
	3.54	10	0.77	1	1.25	-0.07
	3.88	10	0.5	1	0.98	-0.6
	4.21	10	0.76	0.73	0.97	0.22
	4.54	10	1.01	0.72	1.48	0.99
	4.88	10	0.74	0.72	1.72	1.2
	5.21	10	0.48	0.71	1.19	1.16
	5.55	10	0.73	1.48	1.18	0.86
	5.88	10	0.73	1.46	2.21	1.1
	6.21	10	0.72	1.2	2.96	1.32
	6.55	10	1.23	1.7	3.45	0.99
	6.88	10	1.99	2.46	3.94	1.5
	7.21	10	2.75	3.98	6.23	1.71
	7.55	10	3.76	4.72	13.41	1.64
	7.88	10	4.25	5.72	29.86	1.33
	8.22	10	10.15	14.97	60.33	0.78
	8.55	10	30.74	41.27	101.95	1.01
	8.88	10	71.85	90.29	149.46	0.99
	9.22	10	133.77	156.78	198.19	0.96
	9.55	10	202.07	224.73	239.4	1.19
	9.89	10	260.7	278.81	267.86	1.42
	10.22	10	300.46	311.2	286.66	1.12
	10.55	10	315.97	321.14	290.05	0.58
	10.89	10	312.76	310.79	280.63	1.36
	11.22	10	296.14	286.66	262.98	1.32
	11.56	10	268.71	259.85	241.54	1.03
	11.89	10	241.94	231.69	219.17	1
	12.22	10	216.82	205.55	196.15	1.25
	12.56	10	191.85	181.69	177.19	1.78
	12.89	10	169.88	160.31	157.89	1.73
	13.22	10	152.11	141.8	139.25	1.39
	13.56	10	140.84	126.81	127.58	1.36
	13.89	10	127.42	111.57	120.01	2.12
	14.23	10	111.14	102.35	101.47	1.8
	14.56	10	96.09	91.55	89.35	1.49
	14.89	10	87.83	76.33	83.66	1.99
	15.23	10	85.44	73.8	68.66	1.68
	15.56	10	80.07	63.35	65.29	1.12
	15.9	10	67.46	53.53	64.37	1.91
	16.23	10	55.73	56.66	52.77	2.11
	16.56	10	56.64	46.49	43.6	2.05
	16.9	10	51.31	38.59	41.25	1.99
	17.23	10	49.59	37.27	41.71	1.91
	17.57	10	42.52	32.61	38.21	2.12
	17.9	10	34.29	27.79	23.23	1.55
	18.23	10	34.54	22.1	24	1.8
	18.57	10	27.29	21.1	30.31	2.29
	18.9	10	28.43	22.61	26.12	1.71
	19.24	10	26.14	19.28	14.78	1.66
	19.57	10	20.77	17.93	14.38	1.36
	19.9	10	20.67	12.69	22.17	1.86
	20.24	10	28.44	11.35	8.29	2.07
	20.57	10	18.91	14.15	5.58	1.73
	20.9	10	2.18	10.92	19.23	1.69
	21.24	10	14.93	15.46	17.82	1.38
	21.57	10	27.27	9.79	6.62	1.35
	21.91	10	13.04	-0.83	4.61	1.57
	22.24	10	1.97	7.26	8.91	2.03
	22.57	10	13.68	13.18	6.39	1.94
	22.91	10	7.13	0.99	8.16	2.4
	23.24	10	8.87	0.33	6.09	3.37
	23.58	10	11.63	7.32	0.76	3.76
	23.91	10	4.66	4.86	5.13	3.88
	24.24	10	7.21	2.84	5	5.05
	24.58	10	7.55	-0.64	1.46	6.15
	24.91	10	5.41	0.53	0.67	6.17
	25.25	10	6.53	7.3	4.64	7.24
	25.58	10	10.48	8.93	3.57	8.5
	25.91	10	5.5	4.87	5.87	9.45
	26.25	10	9.03	-1.43	3.52	10.67
	26.58	10	10.26	-0.74	-3.51	11.29
	26.91	10	1.32	-0.95	6.55	12.42
	27.25	10	-1.75	2.74	3.23	13.54
	27.58	10	2.86	-1.04	-0.3	14.61
	27.92	10	9.97	-2.68	-3.14	15.87
	28.25	10	5.28	5.83	-1.51	16.26
	28.58	10	-0.4	3.72	1.84	16.11
	28.92	10	0.73	-1.51	-1.32	17.34
	29.25	10	4.11	-4.38	7.53	17.99
	29.59	10	6.25	-0.03	1.04	17.78
	29.92	10	-0.23	2.14	-1.49	18.12
	30.25	10	1.04	7	-2.5	18.47
	30.59	10	10.11	-0.87	-4.89	17.99
	30.92	10	0.53	-6.23	4.05	18.33
	31.26	10	-0.27	5.29	5.02	18.68
	31.59	10	5.2	0.85	1.03	18.51
	31.92	10	4.91	-3.03	-3.29	19.15
	32.26	10	6.8	4.52	8.03	18.94
	32.59	10	2.8	1.61	1.86	17.91
	32.93	10	0.59	0.91	-7.89	18.3
	33.26	10	2.1	-6.51	3.87	18.44
	33.59	10	0.15	4.76	5.35	16.66
	33.93	10	0.87	10.26	-1.35	16.91
	34.26	10	7.38	-5.33	0.28	18
	34.59	10	12.12	4.92	7.95	16.49
	34.93	10	7.21	-3.84	2.52	15.03
	35.26	10	-6.41	-2.35	-2.27	15.63
	35.6	10	-0.57	6.31	0.03	15.93
	35.93	10	10.1	4.89	1.9	13.99
	36.26	10	13.45	-4.56	3.09	14.39
	36.6	10	1.07	1.57	10.4	14.47
	36.93	10	-2.85	13.85	-1.93	14.29
	37.27	10	11.79	-3.28	-2.64	14.68
	37.6	10	7.39	-4.14	7.63	12.21
	37.93	10	10.7	6.78	0.77	12.18
	38.27	10	1.76	5.2	8.55	11.57
	38.6	10	-2.17	1.26	2.53	10.98
	38.94	10	6.71	7.12	-6.57	11.25
	39.27	10	0.32	1.15	-0.14	11.24
	39.6	10	5.16	-2.19	-1.16	11.56
	39.94	10	5.08	8.13	1	9.79
	40.27	10	12.41	0.9	9.15	9.6
	40.6	10	6.2	3.63	14.35	10.9
	40.94	10	2.51	11.54	3.1	8.86
	41.27	10	9.1	6.15	-9.13	7.85
	41.61	10	0.12	4.44	-0.6	8.01
	41.94	10	8.03	3.59	15.54	6.64
	42.27	10	14.97	-2.11	9.89	7.49
	42.61	10	12.69	-2.42	8.86	6.45
	42.94	10	3.14	9.86	6.24	5.76
	43.28	10	7.06	8.8	-0.41	7.57
	43.61	10	17.4	4.39	6.57	5.66
	43.94	10	-7.54	5.37	-1.09	4.38
	44.28	10	-4.52	0.98	3.02	5.07
	44.61	10	16.53	2.04	13.19	5.09
	44.95	10	18.37	12.07	16.46	4.14
	45.28	10	2.99	5.92	3.52	3.56
	45.61	10	0.24	-4.26	-7.48	4.17
	45.95	10	20.89	7.61	18.32	3.92
	46.28	10	6.51	14.99	16.07	1.87
	46.61	10	8.61	10.32	-6.55	3.6
	46.95	10	10.22	6.41	1.64	3.27
	47.28	10	9.58	5.3	4.93	-0.85
	47.62	10	9.58	-1.9	6.21	-0.36
	47.95	10	9.77	3.72	8.46	0.8
	48.28	10	25.47	20.81	2.32	1.63
	48.62	10	10.45	22.76	16.93	1.73
	48.95	10	-2.29	-0.9	20.34	0.99
	49.29	10	6.95	2.06	4.02	-0.87
	49.62	10	24.76	10.94	0.34	-1.04
	49.95	10	7.34	4.19	14.41	-0.7
	50.29	10	2.4	9.34	12.49	1.03
	50.62	10	24.48	5.69	0.68	1.73
	50.96	10	19.87	13.45	18.89	-0.69
	51.29	10	4.01	11.41	19.92	-1.28
	51.62	10	5.93	1.03	5.4	-2.11
	51.96	10	11.71	16.68	2.79	0.18
	52.29	10	9.86	19.55	18.25	-1.34
	52.63	10	18.72	9.85	11.04	-4.03
	52.96	10	27.27	16.46	15.41	-0.81
	53.29	10	21.53	18.7	18.9	-0.07
	53.63	10	21.23	7.42	9.84	-1.11
	53.96	10	14.71	5.23	21.46	-4.47
	54.29	10	7.13	25.11	11.75	-2.47
	54.63	10	6.57	10.79	18.68	-4.12
	54.96	10	13.97	5.75	12.8	-3.88
	55.3	10	23.48	36.64	6.97	-0.87
	55.63	10	24.38	7.19	24.75	-2.04
	55.96	10	30.85	6.89	22.36	-2.25
	56.3	10	21.47	14.06	13.02	-2.71
	56.63	10	9.91	7.06	5.56	-5.48
	56.97	10	23.21	24.37	20.37	-11.54
	57.3	10	34.04	23.99	16.64	0
	57.63	10	9.75	24.89	2.85	0
	57.97	10	19.07	7.86	17.98	0
	58.3	10	35.11	1.62	27.42	0
	58.64	10	8.24	16.06	3.41	0
	58.97	10	-2.77	30.15	2.97	0
	59.3	10	25.02	16.15	32.23	0
	59.64	10	44.74	0	35.16	0
	59.97	10	16.07	0		0

## Sheet: Fig 2E
	Time (min)	Buffer	FXII_wt	FXII_ΔPR-I	FXII_ΔPR-II	FXII_ΔPR-III
	0.54	7	8.3	8.56	10.62	0.04
	0.87	7	12.16	17.54	14.7	0.44
	1.2	7	16.2	17.59	14.35	0.21
	1.54	7	17.09	16.86	14.25	0.42
	1.87	7	17.71	16.13	14.42	0.39
	2.21	7	17.56	15.68	14.58	0.37
	2.54	7	17.14	16.01	14.75	0.56
	2.87	7	16.98	15.56	14.91	0.53
	3.21	7	17.61	13.55	14.81	0.5
	3.54	7	17.19	10.79	14.45	0.47
	3.88	7	15.48	11.96	15.39	0.44
	4.21	7	17.16	17.53	15.29	0.41
	4.54	7	23.76	26.67	14.41	0.18
	4.88	7	37.84	40.13	16.13	0.38
	5.21	7	60.39	58.37	18.89	0.57
	5.55	7	91.34	82.91	21.36	0.33
	5.88	7	125.71	110.07	28.24	0.52
	6.21	7	154.13	137.22	41.32	0.48
	6.55	7	170.12	160.73	59.52	0.25
	6.88	7	168.25	176.72	83.87	0.23
	7.21	7	153.32	179.77	111.22	0.22
	7.55	7	133.78	170.77	137.66	0.42
	7.88	7	113.84	154.32	162.44	0.18
	8.22	7	97.25	132.41	181.38	-0.04
	8.55	7	84.51	111.39	191.63	0.17
	8.88	7	71.91	92.94	195.66	0.16
	9.22	7	62.31	75.62	194.05	0.36
	9.55	7	55.36	62.87	186.98	0.55
	9.89	7	48.44	52.83	174.14	0.1
	10.22	7	43.91	42.06	161.58	0.1
	10.55	7	39.41	34.27	148.71	0.51
	10.89	7	35.45	28.4	133.94	0.27
	11.22	7	33.11	24.69	117.74	0.05
	11.56	7	31.04	21.01	103.08	0.04
	11.89	7	26.33	16.3	89.69	0.25
	12.22	7	25.09	12.96	79.53	0.45
	12.56	7	27.32	10.99	77.24	-0.63
	12.89	7	22.62	12.25	67.24	-0.8
	13.22	7	20.34	9.21	54.77	0.07
	13.56	7	21.01	7	54.12	0.06
	13.89	7	20.08	5.88	45.15	0.06
	14.23	7	18.08	4.5	38.69	0.27
	14.56	7	16.63	4.76	39.14	0.26
	14.89	7	17.87	2.58	29.57	0.24
	15.23	7	13.73	3.13	27.57	0.23
	15.56	7	13.38	3.94	27.5	0.43
	15.9	7	15.45	0.4	28.57	0.61
	16.23	7	11.59	1.24	20.32	0.37
	16.56	7	11.53	1.53	17.49	0.34
	16.9	7	11.46	-0.35	22.53	0.11
	17.23	7	12.48	2.14	15.97	0.1
	17.57	7	12.41	2.96	13.1	0.72
	17.9	7	7.46	0.52	11.38	1.1
	18.23	7	9.06	-1.64	11.66	1.03
	18.57	7	7.92	0.58	13.35	0.98
	18.9	7	5.98	2.26	10.46	1.13
	19.24	7	9.78	3.92	8.47	1.06
	19.57	7	9.18	1.99	13.64	1.63
	19.9	7	9.69	-0.46	13.03	1.74
	20.24	7	8.55	-0.71	4.08	1.43
	20.57	7	4.12	0.44	3.81	1.98
	20.9	7	5.49	-0.91	7.88	2.28
	21.24	7	4.37	-3.08	8.19	2.78
	21.57	7	4.64	1.96	4.7	3.04
	21.91	7	2.14	0.87	3.26	2.86
	22.24	7	7.4	-1.05	6.77	3.54
	22.57	7	8.46	1.22	6.19	3.75
	22.91	7	-0.41	0.69	6.5	3.95
	23.24	7	4.32	-3.75	3.59	4.57
	23.58	7	5.97	-1.99	0.09	4.94
	23.91	7	0.96	2.53	3.64	5.28
	24.24	7	-0.13	1.98	6.31	5.39
	24.58	7	4.9	-1.37	1.32	6.12
	24.91	7	4.33	-1.59	0.47	6.4
	25.25	7	1.26	2.12	4.63	6.23
	25.58	7	1.28	-4.05	1.98	6.72
	25.91	7	-0.38	-6.51	-0.06	7.17
	26.25	7	-0.91	0.35	0.57	7.59
	26.58	7	-0.6	-1.04	0.01	7.57
	26.91	7	-0.57	-0.69	0.05	7.97
	27.25	7	0.86	-0.65	0.98	8.13
	27.58	7	-1.37	-4.29	0.12	8.08
	27.92	7	0.92	-5.06	-0.15	8.67
	28.25	7	3.75	-0.72	0.19	8.8
	28.58	7	1.49	-0.39	-0.07	8.5
	28.92	7	-1.88	-4.6	2.37	8.43
	29.25	7	-1.56	0.03	2.4	8.15
	29.59	7	2.16	-0.23	-2.1	9.17
	29.92	7	-3.22	-5.05	1.88	8.63
	30.25	7	-1.46	-3.23	3.11	8.13
	30.59	7	1.98	-4.89	-2.31	8.73
	30.92	7	-2.84	-9.39	-4.99	8.87
	31.26	7	-3.93	-3.22	-3.1	8.35
	31.59	7	0.11	-0.28	-1.54	7.66
	31.92	7	-0.72	-1.97	-0.89	7.87
	32.26	7	0.74	-2.78	1.9	8.06
	32.59	7	1.04	-5.6	0.41	8.25
	32.93	7	-3.51	-6.66	-0.17	7.77
	33.26	7	-2.6	-8.87	0.48	8.19
	33.59	7	0.32	-3.24	1.74	7.73
	33.93	7	0.91	-3.46	0.85	6.65
	34.26	7	-2.8	-4.26	-4.03	5.84
	34.59	7	-2.47	1.63	-2.44	7.48
	34.93	7	-1.85	-2.42	-3.94	7.94
	35.26	7	2.81	-5.57	-1.09	5.75
	35.6	7	2.52	-7.22	-1.99	6.3
	35.93	7	-2.09	-2.44	-2.85	6.18
	36.26	7	-4.07	-4.43	2.78	5.41
	36.6	7	-0.25	-8.74	-3.11	5.77
	36.93	7	-0.8	-1.28	-5.85	5.45
	37.27	7	-1.05	-4.47	-1.73	4.94
	37.6	7	1.01	-8.21	1.12	4.68
	37.93	7	-0.71	-5.74	-1.03	5.11
	38.27	7	-3.3	-5.93	-3.17	5.27
	38.6	7	-0.03	-5.25	-2.5	4.33
	38.94	7	1.16	-3.68	-4.35	3.45
	39.27	7	-2.04	-6.27	-0.17	4.4
	39.6	7	2.69	-3.2	3.97	4.39
	39.94	7	2.41	-3.44	-8.02	3.04
	40.27	7	-1.4	-8.71	-4.48	4.25
	40.6	7	1.01	-1.75	4.77	3.81
	40.94	7	0.72	-1.4	-0.6	1.61
	41.27	7	-4.56	-6.12	-5.01	3.13
	41.61	7	0.23	-5.13	-5.58	3.65
	41.94	7	4.4	-6.54	-0.11	1.89
	42.27	7	2.62	-5.53	0.9	1.59
	42.61	7	-1.22	-1.24	-0.34	1.99
	42.94	7	2.39	-5.7	-4.15	2.81
	43.28	7	0.91	-3.8	-8.25	2.68
	43.61	7	-2.04	-6.14	1.13	1.43
	43.94	7	3.38	-2.41	-2.37	0.71
	44.28	7	5.78	0.05	-1.97	1.64
	44.61	7	2.18	-5.35	-2.28	1.12
	44.95	7	-3.5	-4.05	-0.27	0.4
	45.28	7	6.78	-8.22	3	1.1
	45.61	7	4.64	-7.8	-3.76	0.16
	45.95	7	-1.06	-1.91	-6.33	2.72
	46.28	7	6.52	-0.64	-7.27	0.96
	46.61	7	3.48	-4.86	-3.23	-2.25
	46.95	7	0.17	-8.14	-2.55	-1.12
	47.28	7	-0.1	-5.26	-2.86	-0.32
	47.62	7	3.58	-3.35	-2.09	0.66
	47.95	7	4.2	-4.5	-0.45	0.2
	48.28	7	2.99	-5.03	-2.37	-0.46
	48.62	7	2.39	-4.33	-2.3	-0.15
	48.95	7	5.78	2.2	3	-0.56
	49.29	7	5.47	-4.26	-0.25	-0.73
	49.62	7	1.18	-7.57	-3.81	-0.2
	49.95	7	-0.95	-3.43	-0.81	-2.04
	50.29	7	-0.9	-3.05	-2.43	-1.88
	50.62	7	3.15	-2.69	-5.35	-1.52
	50.96	7	6.57	-5.42	-5.29	-2.35
	51.29	7	9.04	-3.44	-2.93	0.65
	51.62	7	5.61	-3.7	-3.88	-0.06
	51.96	7	1.26	-3.95	1.58	-3.56
	52.29	7	5.98	-1.99	-1.76	-1.89
	52.63	7	5.34	-5.06	-6.74	-1.04
	52.96	7	-0.9	-3.72	0.38	-0.7
	53.29	7	-4.31	-0.83	-0.61	-1.34
	53.63	7	-0.79	-6.11	-6.95	-3.16
	53.96	7	4.28	-5.71	-1.79	-2.48
	54.29	7	-3.26	-3.42	0.58	-1.56
	54.63	7	-4.14	-3.03	-9.15	-1.18
	54.96	7	-1.24	-6.76	-6.75	-2.52
	55.3	7	-0.88	-10.12	-6.08	-3.06
	55.63	7	-1.16	-5.87	-8.31	-2.15
	55.96	7	-5.55	-4.83	-2.11	-1.75
	56.3	7	-4.52	-3.49	-1.03	-2.81
	56.63	7	-2.88	-5.02	-7.47	-1.89
	56.97	7	0.06	-5.88	0.49	-1.77
	57.3	7	0.41	-3.24	1.18	-3.07
	57.63	7	-9.14	-2.85	-1.17	-2.86
	57.97	7	-10	-4.05	0.95	-2.42
	58.3	7	-1.26	0.79	-6.63	-1.51
	58.64	7	-2.5	-0.15	-1.71	-1.13
	58.97	7	-7.58	-3.61	-1.32	-2.02
	59.3	7	-1.38	-2.56	-6.12	-2.62
	59.64	7	1.24	-4.45	-2.41	-3.6
	59.97	7	-23.73	0	0	0
