# Supplementary material for: Identification of the factor XII contact activation site enables sensitive coagulation diagnostics
Source: Nat Commun. 2021 Sep 22;12:5596. doi: 10.1038/s41467-021-25888-7 (PMC8458485; doi:10.1038/s41467-021-25888-7)
Supplement: Supplementary file 4 — Source Data [file 41467_2021_25888_MOESM4_ESM.zip › SOURCE DATA/Main Manuscript/Source Data 8_coagulationAssays.xlsx]

## Sheet: Fig 8A
	Buffer	mAb-aPR-III_37	Siemens - Pathromtin SL	HemosIL - SynthASil	HemosIL - APTT-SP	HemosIL - SynthAFax	Stago - PTT A	Stago - CK PREST	Stago - CEPHASCREEN
	0.2376	2.0378	1.7298	0.9484	1.5605	2.2242	2.2671	1.8982	1.2611
	0.2239	1.7047	1.4778	0.8618	1.5814	2.2424	2.3734	1.885	1.2715
	0.2185	1.7566	1.5206	0.8916	1.542	2.0957	2.2798	2.0579	1.3648

## Sheet: Fig 8B
	% of FVIII in plasma
	4	0.1071	0.1901	0.1887
	2	0.1471	0.0943	0.0904
	1.5	0.102833	0.081233	0.089733
	1	0.098767	0.090067	0.111267
	0.75	0.126033	0.094333	0.104933
	0.5	0.045633	0.067933	0.077833
	0.375	0.0658	0.0813	0.0421
	0.25	0.0484	0.0585	0.0656
	0	0.018367	0.027867	0.045467

## Sheet: Fig 8C
	% of FIX in plasma
	4	0.213525	0.256225	0.225825	0.202825
	2	0.11915	0.14645	0.13915	0.12175
	1.5	0.08595	0.10925	0.12175	0.13205
	1	0.0693	0.0845	0.0932	0.1022
	0.75	0.07575	0.10435	0.07505	0.08755
	0.5	0.10525		0.12775	0.11525
	0.375	0.08275	0.08755	0.10165	0.10845
	0.25	0.07045	0.08005	0.07275	0.08905
	0	0.01375	0.00975	0.01155	0.07605

## Sheet: Fig 8D
	% of FXI in plasma
	100	1.52505	1.59035	1.53095	1.46765
	50	1.24952	1.28123	1.26632	1.29042
	25	1.1274	1.146	1.0801	1.0851
	12.5	0.83155	0.81965	0.79345	0.86905
	6.25	0.7337	0.6773	0.7907	0.8163
	3.125	0.682	0.525	0.7678	0.586
	1.563	0.517075	0.480475	0.574275	0.527975
	0.781	0.494325	0.449425	0.565325	0.549725

## Sheet: Fig 8E
	% of FXI in plasma	mAb-aPR-III_37				Siemens - Pathromtin SL			Stago - PTT A			Stago - CK PREST				HemosIL - SynthAFax
	100	1.01035	1.07565	1.01625	0.95295	0.836284	0.739484	0.752484	0.97615	0.84385	0.92665	0.153675	0.151675	0.133375	0.124375	0.108925	0.093925	0.096625	0.092425
	50	0.734825	0.766525	0.751625	0.775725	0.108259	0.256159	0.237459	0.477525	0.374725	0.486125	-0.01575	0.07335	0.11465	-0.00175	-0.022775	-0.029675	-0.087575	-0.035875
	25	0.6127	0.6313	0.5654	0.5704	0.131984	-0.0703163	-0.0335163	0.44545	0.30565	0.0492503	-0.0472	0.0252	0.0246	-0.055	-0.000775	-0.053875	-0.072275	-0.066975
	12.5	0.31685	0.30495	0.27875	0.35435	0.00780867	-0.177691	0.00640867	0.133275	0.179175	0.317775	0.009125	-0.015875	-0.001175	-0.264675	-0.039075	-0.066275	-0.107075	-0.089175
	6.25	0.219	0.1626	0.276	0.3016	0.162209	0.0992087	0.367009	0.323075	0.241775	0.402675	-0.0515	-0.0315	-0.041	-0.1326	-0.097475	-0.080875	-0.095275	-0.088375
	3.125	0.1673	0.0103	0.2531	0.0713	0.0134337	0.107134	0.149534	0.3691	0.0458003	0.2184	-0.05725	-0.02545	-0.04825	-0.07835	-0.025975	-0.063275	-0.083075	-0.031775
	1.563	0.002375	-0.034225	0.059575	0.013275	-0.0463413	0.139859	0.201459	0.0955253	0.110925	0.374625	-0.01425	-0.01355	-0.00685	-0.07035	-0.049075	-0.096775	-0.085175	-0.123775
	0.781	-0.020375	-0.065275	0.050625	0.035025	-0.0313333	0.00116667	0.0301667	-0.138567	0.0737333	0.0648333	0.00645	-0.02175	0.01105	0.00425	-0.023675	-0.001575	0.015025	0.010225
