# Supplementary material for: Identification of the factor XII contact activation site enables sensitive coagulation diagnostics
Source: Nat Commun. 2021 Sep 22;12:5596. doi: 10.1038/s41467-021-25888-7 (PMC8458485; doi:10.1038/s41467-021-25888-7)
Supplement: Supplementary file 4 — Source Data [file 41467_2021_25888_MOESM4_ESM.zip › SOURCE DATA/Main Manuscript/Source Data 6BCDE_polyclonalAB.xlsx]

## Sheet: Fig 6B
	Buffer	Kaolin	pAb-αGAL14	pAb-αControl
	0.0911	1.5441	1.6069	0.1083
	0.0833	1.6726	1.6515	0.1112
	0.0966	1.7703	1.6542	0.1101

## Sheet: Fig 6C
	Buffer	pAb-αSPC18
	0.0809	0.1928
	0.0997	0.1947
	0.0732	0.18

## Sheet: Fig 6D
	Time (min)	pAb-αGAL14 (3:1)	pAb-αGAL14 (1:1)	pAb-αGAL14 (0.3:1)	pAb-αGAL14 (0.1:1)	pAb-αGAL14 (0.03:1)	pAb-αControl (3:1)
	1	0	-0.48	-0.32	-0.63	-0.48	-1.11
	1.5	0.16	-0.47	-0.32	-0.63	-0.48	-1.11
	2	0	0.16	0.32	0	0.16	-0.64
	2.5	0.16	0.32	0.32	-0.32	0.32	-0.48
	3	0.32	0	0	0	0.32	-0.16
	3.5	0	-0.16	0.16	0.16	0.16	0.16
	4	0	0.48	0.16	0.16	0.16	0
	4.5	0.16	0.48	0.16	0.16	0.32	0
	5	0.16	0	0.16	0.16	0.16	0
	5.5	0.47	0	0.16	0.32	0	-3.81
	6	0.63	0	0.31	0.16	0.16	-0.64
	6.5	-0.01	0.32	0.31	0.16	0.32	3.81
	7	-0.01	0.31	0.15	0.48	0.32	1.11
	7.5	0.31	0.15	0.47	0.32	0	0.16
	8	0.15	0.15	0.15	0.32	0	-0.16
	8.5	-0.17	0.31	-0.33	0.32	0.16	1.27
	9	-0.01	0.31	-0.01	0.32	0.32	1.27
	9.5	24.93	-0.17	-0.17	0.48	0.32	0
	10	94.95	-2.07	-0.01	0	-0.16	0.48
	10.5	179.91	-3.65	-0.01	-0.32	0	0.48
	11	235.09	7.95	-0.16	0.32	0	-0.16
	11.5	252.3	43.27	-0.01	0.63	0	0.32
	12	248.93	94.86	-0.16	0.32	0.16	0.48
	12.5	236.99	147.55	0	0	-0.16	0
	13	223.72	191.18	0.15	0.16	0	-0.32
	13.5	213.84	218.02	-0.16	0.32	0.32	0.64
	14	200.36	227.51	0	0.16	0	0.48
	14.5	184.97	225.53	0.15	0.32	0	-0.16
	15	169.11	215.72	-0.01	0.32	0.16	0.64
	15.5	157.41	208.63	-0.32	0.16	0.32	1.27
	16	147.6	199.47	-0.32	0	0.48	1.11
	16.5	139.78	184.57	0	0.16	-0.16	0.79
	17	126.9	168.38	0	0.48	-0.32	0.79
	17.5	111.78	156.29	-0.16	0.32	0.16	0.95
	18	103.54	146.3	0	0.32	0.32	1.11
	18.5	94.97	127.71	0.16	0.16	0.16	0.48
	19	87.99	118.02	0.16	0	0.16	0.79
	19.5	83.14	114.38	0.47	0	0.16	1.59
	20	77.47	104.21	0.95	0.16	0	1.11
	20.5	68.64	95.13	2.05	0.48	0.16	1.11
	21	64.19	85.55	3.48	0	0.48	2.23
	21.5	60.31	82.63	5.05	0	0.32	1.91
	22	56.8	78.71	7.42	0.48	0.16	1.27
	22.5	47.86	66.74	10.42	0.16	0.16	1.75
	23	43.23	62.63	10.86	0.16	0.16	1.91
	23.5	41.02	53.52	12.91	0.16	0.63	1.27
	24	43.5	56.66	19.73	-0.16	0.79	1.11
	24.5	39.54	53.67	34.1	0	0.48	1.43
	25	30.92	41.34	60.58	0.32	0.48	0
	25.5	25.59	41.26	90.43	0.32	0.48	-0.95
	26	26.49	35.95	118.54	0.16	-0.32	0.32
	26.5	30.12	35.3	143.22	0	-0.63	1.59
	27	21.54	32.7	160.82	0	0.32	1.59
	27.5	20.61	24.88	172.33	-1.27	1.27	1.27
	28	19.04	20.47	177.79	-3.65	3.33	2.39
	28.5	25.48	21.23	177.47	-3.49	6.19	4.62
	29	23.27	24.81	173.48	-1.27	10.32	7.33
	29.5	3.47	24.48	167.66	4.76	16.69	10.2
	30	4.17	24.48	157.37	16.84	23.73	14.04
	30.5	20.88	16.66	148.95	31.67	30.64	17.74
	31	21.34	9.95	139.57	49.18	37.28	21.12
	31.5	5.59	8	127.41	66.88	43.34	24.37
	32	-4.48	16.64	120.45	82.92	48.81	26.83
	32.5	4.54	19.06	112.16	97	53.37	29.62
	33	15.47	5.38	101.69	107.95	55.88	31.31
	33.5	11.86	4.58	94.33	115.03	58.42	33
	34	3.48	10.96	88.12	120.14	59.67	35.04
	34.5	-0.22	9.54	79.28	123.36	60.96	35.3
	35	-0.18	-4.25	70.09	122.67	61.09	35.56
	35.5	5.3	-2.66	67.26	121.37	60.23	36.48
	36	9.19	-1.11	62.89	118.51	59.35	36.1
	36.5	0.29	10.93	53.88	113.38	57.79	34.55
	37	-6.73	16.8	49.64	109.08	57.22	34.16
	37.5	-2.17	-4.36	44.32	103.25	54.6	34.58
	38	6.31	-12.97	44.1	98.59	52.1	34.02
	38.5	-0.15	-8.26	41.39	90.85	50.06	32.61
	39	-10.2	21.19	36.3	85.94	47.66	32.36
	39.5	1.31	18.06	33.2	83.26	45.93	30.44
	40	9.56	-8.24	27.62	75.46	42.64	28.17
	40.5	-1.25	-14.52	27.36	71.07	40.01	28.23
	41	-7.82	-3.67	26.82	66.55	38.75	27.62
	41.5	-3.79	5.88	22.77	60.56	34.68	27.18
	42	-3.42	-6.16	20.43	56.99	33.39	23.68
	42.5	2.99	-11.55	19.55	53.51	32.61	22.38
	43	2.68	-7.33	14.31	48.97	28.48	23.6
	43.5	-8.68	4.95	16.24	46.33	27.86	21.94
	44	-6.28	-6.31	15.03	42.62	26.16	20.1
	44.5	-3.2	-5.25	11.78	40.28	23.39	19.96
	45	0.58	7.77	9.74	35.62	22.02	17.08
	45.5	4.71	-0.63	9.32	32.97	20.46	15.9
	46	4.45	-13.67	9.89	33.97	19.79	17.63
	46.5	0.39	-15.24	11.06	31.04	18.58	16.45
	47	-15.39	10.48	12.45	28.29	17.18	12.7
	47.5	-19.8	9.49	4.76	25.91	16.67	12.88
	48	-2.87	-16.58	2.67	24.55	16.52	14.61
	48.5	0.25	-20.49	2.44	22.12	14.39	12.05
	49	-1.41	-3.48	3.84	22.43	13.51	13.09
	49.5	-4.5	-3.81	3.33	22.72	13.17	13.1
	50	1.85	-2.71	1.2	19.61	12.11	9.84
	50.5	1.16	-10.06	-0.13	17.1	10.85	8.81
	51	-2.96	-14.34	1.83	16.94	10.14	8.81
	51.5	-2.95	2.48	4.62	18.5	10.15	9.17
	52	-3.93	-0.49	-1.69	16.61	8.53	8.31
	52.5	-6.75	2.29	-1.09	14.72	9.81	7.97
	53	-15.56	-5.14	0.04	11.49	9.46	8.32
	53.5	1.9	-6.77	-2.15	13.27	7.83	7.28
	54	-0.59	0.78	0.68	14.6	11.12	8.5
	54.5	-6.22	-3.62	0.15	12.24	10.4	9.2
	55	-4.41	-12.84	-0.65	9.19	5.48	7.47
	55.5	-3.63	-5.2	3.62	11.85	5.12	6.61
	56	1.44	6.56	-2.29	15.39	7.13	6.61
	56.5	-3.2	-15.88	-4.22	11.24	6.96	4.7
	57	-9.32	-19.98	-2.79	7.95	6.05	5.05
	57.5	-5.28	2.29	-3.31	9.51	6.6	6.1
	58	-1.98	5.12	2.13	13.08	6.79	6.45
	58.5	-2.28	-10.19	-0.69	7.1	5.51	5.23
	59	-0.42	-10.83	-5.24	8.23	5.33	4.01
	59.5	-7.35	-16.39	-5.79	10.69	5.88	5.41

## Sheet: Fig 6E
	Buffer	pAb-αGAL14	pAb-αControl	polyP
	489.8	340	452	106.7
	513.2	359.6	435	114.4
	503	329.5	449	110.6
